# Supplementary material for: Zygosity-based sex determination in a butterfly drives hypervariability of Masculinizer
Source: Sci Adv. 2024 May 3;10(18):eadj6979. doi: 10.1126/sciadv.adj6979 (PMC11067997; doi:10.1126/sciadv.adj6979)
Supplement: Supplementary file 2 — Tables S1 to S8 [file sciadv.adj6979_tables_s1_to_s8.zip]

Archive with 8 entries (8 files):
- adj6979_table_s1.xlsx
- adj6979_table_s2.xlsx
- adj6979_table_s3.xlsx
- adj6979_table_s4.xlsx
- adj6979_table_s5.xlsx
- adj6979_table_s6.xlsx
- adj6979_table_s7.xlsx
- adj6979_table_s8.xlsx
