# Supplementary material for: Zygosity-based sex determination in a butterfly drives hypervariability of Masculinizer
Source: Sci Adv. 2024 May 3;10(18):eadj6979. doi: 10.1126/sciadv.adj6979 (PMC11067997; doi:10.1126/sciadv.adj6979)
Supplement: Supplementary file 2 — Tables S1 to S8 [file sciadv.adj6979_tables_s1_to_s8.zip › adj6979_table_s1.xlsx]

## Sheet: publication
exon	estimated copy number	sequence
W-BaMasc exon 0	1	CCCAATAGGCCGGTTTAAATATTTTTAATAATATTTGGCTTAGTTCAAATATGTTCAATTTCAGTAATTGCAACAATGTTTAAATGCATATTTTGTTTTAAAAAATCAATTATCGATTCTACGTAGGTACTTACTAATTCAAATGTTAAAAATCGAATCGATAATCGAGATATTATGTTGCTGCAACCACTAGCACTAGCCCGTCAACATTTGGCACCTGCCAAAAAGTTGGTTAGTGGTCCGATTAAAATATATTTACATCTAAATTCACAGTTGCATTACATGTGATGTATTACAATAGTAAATATTTTAAATTTTAATTATTTATTAATGTCGGTGTAAATAGTTTTTATTCATGTCATTAATATAATTATCGGTAAGTGGTCATAACAATAATTA…
W-BaMasc exon 1	7	ATGAGCAATAAAACTGGTACAAATGGCGGTCAGCCACCAATACAAGGCCAGCCAGCTGCAAGAAATGAAGGAGATGTGACGAACACTGATAATGCAGAGAAACAGAAAGACTTTTGCCGGGATTTCATATGGGGGCAGTGCAACAAGGGTGCACAGTGCAAGTATCGTCATGAACTTGTGTTCGAGGTTATGAAAAAGACTTTGAAGTTCTGTCACGACTTCCAAAATTCTTCTGGATGTACCCGGGAGCTCTGTACATATTTGCATGCAAGTAAAGACGAGCAGTGTCTGTTTAAAGCTACAGGGCAGTTGCCACAAGTGTTGCTGCAACGTCACGCAAACATGTCTGCAGCCTCCGGTGCTGAAACTGTTCCACAGATTGCATTGTATATACAAGAG…
W-BaMasc exon 2	7	TTTCAGCACAGCCAGCATATCCACCAGCGACCAATCCAGGATATTCGATGCCCCAGCCGCCTTCACCTGTAATACCACT
W-BaMasc exon 3	11	ATATGATGCTAGTAAACCACCACCACCATTAATGGCAATGCATAGCCAACAGGCAAGTGGCACAAGTAAAAGGAAACCAGATGATGAAACTATAACAG
W-BaMasc exon 4 variant 1	7	CTCCACCAAACAAATTCAAGAAAGGAGAGGACGCCAAAACCGCAATGCAGTTCTGTGAACAATGTGTGCAAAGGGAGCTAAG
W-BaMasc exon 4 variant 2	3	CTCCACCAAACAAATTCAAGAAAGGAGAGGACGCCAAAACAGCAGACATGCTCTGTGAACAATGTGTGCAAAGGGAGCTAAG
W-BaMasc exon 5	13	GATTGAGGCTCTTCGAAAGCAATTGGACGGCATTTCTGAGGAAGAAGAGTATGAAACTTTGATGTATAAAAAGAAGATTGATGAGTACGAACAGCTAAAAGAAATACTGAAATCTCTGATCAGTACTGACTTGTTTCAGAAATTTCTTCAAGACAATGTGGAG
