# Supplementary material for: Zygosity-based sex determination in a butterfly drives hypervariability of Masculinizer
Source: Sci Adv. 2024 May 3;10(18):eadj6979. doi: 10.1126/sciadv.adj6979 (PMC11067997; doi:10.1126/sciadv.adj6979)
Supplement: Supplementary file 2 — Tables S1 to S8 [file sciadv.adj6979_tables_s1_to_s8.zip › adj6979_table_s2.xlsx]

## Sheet: Sheet1
primer ID	sequence (5'-3')	Product size (bp)	gene	target exon	purpose	comments
Ba_Masc_131U	GGGGGCAGTGCAACAAGGGT	421 bp	Masculinizer (BaMasc)	exon 1 (W and Z)	molecular sexing PCR forward primer (for TaqI digest)
Ba_Masc_532L	ATCATTGGCGCAGGACGAGG	421 bp	Masculinizer (BaMasc)	exon 1 (W and Z)	molecular sexing PCR reverse primer (for TaqI digest)
Ba_Masc_E8F	CAGACTCCAMCACAKTCRCAAC	186-237 bp depending on haplotype (includes 23 bp tail)	Masculinizer (BaMasc)	exon 8	Routine PCR to obtain haplotype sequence for exon 8
Ba_Masc_E8R_ALIP	tagctgttcctcccaatacaaccTACACTGWCGCAATATGTCYAC	186-237 bp depending on haplotype (includes 23 bp tail)	Masculinizer (BaMasc)	exon 8	Routine PCR to obtain haplotype sequence for exon 8	PAGE-purified to obtain high-quality sequence, tail lower case
Ba_Masc_1387U	AAATCGCCGCCWCCAGARTCAA	265-289 depending on haplotype	Masculinizer (BaMasc)	exon 9	Liverpool 2006 PCR to obtain haplotype sequence for exon 9
Ba_Masc_1387ALIP	tagctgttcctcccaatacaaccAAATCGCCGCCWCCAGARTCWA	288-312 bp depending on haplotype (includes 23 bp tail)	Masculinizer (BaMasc)	exon 9	Routine PCR to obtain haplotype sequence for exon 9	PAGE-purified to obtain high-quality sequence, tail lower case
Ba_Masc_1649L	TGGGAGTGTATGGTGGHGGRTAGT	288-312 bp depending on haplotype (includes 23 bp tail)	Masculinizer (BaMasc)	exon 9	Routine PCR to obtain haplotype sequence for exon 9
MascE89_seqTail	AATCCATTGATATTCGATAGCTGTTCCTCCCAATACAACC	N/A	N/A (synthetic sequence)	exon 8 and 9	Sanger sequencing primer for tailed BaMasc exon 8 and exon 9 amplicons
Ba_Masc_1416U	AAACAAAAACrCAAGCACAAGyAATAGyAC	236-260 bp depending on haplotype	Masculinizer (BaMasc)	exon 9	haplotype identification for larva vs unhatched 'black egg', and for RNAi samples	Alternative for Ba_Masc_1387U beyond indel to produce 'cleaner' electropherograms in homozygotes
Ba_exon9F_tailed	aaaaaaaaaaaaaaaaaaaaAAACAAAAACrCAAGCACAAGyAATAGyAC	N/A	Masculinizer (BaMasc)	exon 9	tailed sanger sequencing primer for Ba_Masc_1416U-Ba_Masc_1649L amplicon
Ba_Masc_E8H1_F	CAGACTCCAMCATTKTCRCAAC	Size dependent on primer combination	Masculinizer (BaMasc)	exon 8	PCR failure and allele dropout alternative primer	alternative to 'routine PCR' primers
Ba_Masc_1224U	TCAAGCATTRTCTTCTCTRCCTAG	Size dependent on primer combination	Masculinizer (BaMasc)	exon 8	PCR failure and allele dropout alternative primer	alternative to 'routine PCR' primers
Ba_Masc_1325L	ACYAGYGTTTGAAGTACCTCAG	Size dependent on primer combination	Masculinizer (BaMasc)	exon 8	PCR failure and allele dropout alternative primer	alternative to 'routine PCR' primers
Exon_8_univ_F	TCGCAACSMTTTGATGAAACATTTWTTCARGC	Size dependent on primer combination	Masculinizer (BaMasc)	exon 8	PCR failure and allele dropout alternative primer	alternative to 'routine PCR' primers
Exon_8_univ_R	ACTGWCGCAATATGTCCACTAGYGTTTG	Size dependent on primer combination	Masculinizer (BaMasc)	exon 8	PCR failure and allele dropout alternative primer	alternative to 'routine PCR' primers
Ba_Masc_E8F2A	TTTTGTTTCAGAnTCCAnCACA	Size dependent on primer combination	Masculinizer (BaMasc)	exon 8	PCR failure and allele dropout alternative primer	alternative to 'routine PCR' primers
Ba_Masc_E8F2B	TTTTGTTTCAGAnTCCAnCATT	Size dependent on primer combination	Masculinizer (BaMasc)	exon 8	PCR failure and allele dropout alternative primer	alternative to 'routine PCR' primers
Ba_Masc_E8R2	ACTTACAYTGTCGCAAWATGTC	Size dependent on primer combination	Masculinizer (BaMasc)	exon 8	PCR failure and allele dropout alternative primer	alternative to 'routine PCR' primers
Ba_Masc_1471U	AACAGGCAAGAGGCACCTGCA	Size dependent on primer combination	Masculinizer (BaMasc)	exon 9	PCR failure and allele dropout alternative primer	alternative to 'routine PCR' primers
Ba_Masc_1471L	AGGTGCAGGTGCCTCTTGCCTGTT	Size dependent on primer combination	Masculinizer (BaMasc)	exon 9	PCR failure and allele dropout alternative primer	alternative to 'routine PCR' primers
Bicyclus_exon9_F	AAACAAAAACrCAAGCACAAGyAAyAG	Size dependent on primer combination	Masculinizer (BaMasc)	exon 9	PCR failure and allele dropout alternative primer	alternative to 'routine PCR' primers
Bicyclus_exon9_R	GGGTAGTAATGCCCrGTCGGyGGCATyGGCTGRTA	Size dependent on primer combination	Masculinizer (BaMasc)	exon 9	PCR failure and allele dropout alternative primer	alternative to 'routine PCR' primers
Ba_Masc_1379U	CATCTGAyAAATCGCCGCCwCCA	Size dependent on primer combination	Masculinizer (BaMasc)	exon 9	PCR failure and allele dropout alternative primer	alternative to 'routine PCR' primers
Ba_Masc_exon0_F1	CGATAATCGAGATATTATGTTGCTGC	202 (W)/343-351 (Z) bp	W-BaMasc	exon 0 (W and Z)	W-marker BaMasc exon 0 forward PCR primer	Sex-chromosome specific bands on gel
Ba_Masc_exon0_R1	GACATGAATAAAAACTATTTACACCRAC	202 (W)/343-351 (Z) bp	W-BaMasc	exon 0 (W and Z)	W-marker BaMasc exon 0 reverse PCR primer	Sex-chromosome specific bands on gel
Masc_e2_gDNA_F	GCAAATMTTTATTTCAGTTTCAGCAC	102 (Z) /105 (W) bp	W-BaMasc	exon 2 (W and Z)	W-marker BaMasc exon 2 forward PCR primer	Sanger sequence with Masc_e2_gDNA_R to detect W-specific polymorphisms
Masc_e2_gDNA_R	TTTACTTACAGTGGTATTACAGGTG	102 (Z) /105 (W) bp	W-BaMasc	exon 2 (W and Z)	W-marker BaMasc exon 2 reverse PCR primer	Sanger sequence with Masc_e2_gDNA_R to detect W-specific polymorphisms
Masc_e3_gDNA_F	TTTTCAGATATGATGCTASTAAACC	125 bp	W-BaMasc	exon 3 (W and Z)	W-marker BaMasc exon 3 forward PCR primer	Sanger sequence with Masc_e3_gDNA_R to detect W-specific polymorphisms
Masc_e3_gDNA_R	GTCATACTAAAATGMTTTACCTGT	125 bp	W-BaMasc	exon 3 (W and Z)	W-marker BaMasc exon 3 reverse PCR primer	Sanger sequence with Masc_e3_gDNA_R to detect W-specific polymorphisms
Masc_e4_gDNA_F	ATGGCTTTGCGATCTTTTATTTTGT	121 bp	W-BaMasc	exon 4 (W and Z)	W-marker BaMasc exon 4 forward PCR primer	Sanger sequence with Masc_e4_gDNA_F and Masc_e4_gDNA_R to detect W-specific polymorphisms
Masc_e4_gDNA_R	ATTCAAACCTTAGCTCCCTTTGC	121 bp	W-BaMasc	exon 4 (W and Z)	W-marker BaMasc exon 4 reverse PCR primer	Sanger sequence with Masc_e4_gDNA_F and Masc_e4_gDNA_R to detect W-specific polymorphisms
Masc_e5_gDNA_F	TTTTAGGATTGAGGCTCTTCG	177 bp	W-BaMasc	exon 5 (W and Z)	W-marker BaMasc exon 5 forward PCR primer	Sanger sequence with Masc_e5_gDNA_F to detect W-specific polymorphisms
Masc_e5_gDNA_R	AATCTTACCTCCACATTGTCTTG	177 bp	W-BaMasc	exon 5 (W and Z)	W-marker BaMasc exon 5 reverse PCR primer	Sanger sequence with Masc_e5_gDNA_F to detect W-specific polymorphisms
BaW_F	GAACCAATGCGACAAATGCGACAT	185 bp	microsatellite BA-CA16 (AY785080)	N/A	W-linked microsatellite W-marker (used to establish Z0 line)	Presence-absence on gel
BaW_R	TGATCTGTATAATCTAATCATAGTGGGTATAACTAAAACT	185 bp	microsatellite BA-CA16 (AY785080)	N/A	W-linked microsatellite W-marker (used to establish Z0 line)	Presence-absence on gel
Ba_courtl_340U	GTGCAGAGCGTCGAGAAGAT	150 bp	courtless	'pseudoexon' 4	W-marker based on tandemly repeated non-coding partial copy of courtless exon 4	Presence-absence on gel
Ba_courtl_341L	AAGTGAACATCCAGCGGAAACTA	150 bp	courtless	'pseudoexon' 4	W-marker based on tandemly repeated non-coding partial copy of courtless exon 4	Presence-absence on gel
Ba_WrDNA1_F1	GCCCTGGAACAATGTGTACTC	303 bp	rDNA	N/A	W-marker based on W-linked rDNA polymorphism	Sanger sequence with Ba_WrDNA1_R1 to detect W-specific polymorphisms
Ba_WrDNA1_R1	GCCCGACATTGTGCAAGAAGA	303 bp	rDNA	N/A	W-marker based on W-linked rDNA polymorphism	Sanger sequence with Ba_WrDNA1_R1 to detect W-specific polymorphisms
Ba_WrDNA2_F2	GGGGGGAAGAGAGCTTAGAT	274 bp	rDNA	N/A	W-marker based on W-linked rDNA polymorphism	Sanger sequence with Ba_WrDNA2_R1 to detect W-specific polymorphisms
Ba_WrDNA2_R1	CCCTCCGTCGATTGGTTTTGAT	274 bp	rDNA	N/A	W-marker based on W-linked rDNA polymorphism	Sanger sequence with Ba_WrDNA2_R1 to detect W-specific polymorphisms
Ba_WrDNA3_F1	GCGTGCTCGTGTTGTCAGAGA	271 bp	rDNA	N/A	W-marker based on W-linked rDNA polymorphism	Sanger sequence with Ba_WrDNA3_R1 to detect W-specific polymorphisms
Ba_WrDNA3_R1	GTTTCTCCACGGACCGAAATG	271 bp	rDNA	N/A	W-marker based on W-linked rDNA polymorphism	Sanger sequence with Ba_WrDNA3_R1 to detect W-specific polymorphisms
Ba_Dsx_479U	TGCCTCCGCAACAGCCCG	450 bp (F) & 196 bp (M)	Doublesex (BaDsx)	N/A	Doublesex sex-specific splice variants	used to verify Badsx gene prediction, identify alternative dsxF variants, and routine screening of sex-specific splicing
Ba_Dsx_656L	TCGTACAGCTGCCACTGGTGGA	450 bp (F) & 196 bp (M)	Doublesex (BaDsx)	N/A	Doublesex sex-specific splice variants	used to verify Badsx gene prediction, identify alternative dsxF variants, and routine screening of sex-specific splicing
Ba_Dsx_304L	CGTGCCTGCACTGCCTCTTAT	N/A	Doublesex (BaDsx)	exon 1	BAC sequencing primer to bridge assembly gap in exon 1	Template = BAC 54i18
Ba_tan_680F	ACTTCGCTGATGCTGAGAGGAT	124 bp	NBAD hydrolase (tan)	N/A	Genomic Z:Autosome ratio sexing forward qPCR primer	Z:A = 1:1 male, Z:A 1:2 female
Ba_tan_782R	GGAGCCACTTCAGCGTTATAGA	124 bp	NBAD hydrolase (tan)	N/A	Genomic Z:Autosome ratio sexing reverse qPCR primer	Z:A = 1:1 male, Z:A 1:2 female
Ba_torpedo_2799F	GGCCAGTGTTGAACATCCGAAT	124 bp	epidermal growth factor receptor (torpedo)	N/A	Genomic Z:Autosome ratio sexing forward qPCR primer	Z:A = 1:1 male, Z:A 1:2 female
Ba_torpedo_2901R	CTCCTTGTGAGTCCTGACATAG	124 bp	epidermal growth factor receptor (torpedo)	N/A	Genomic Z:Autosome ratio sexing reverse qPCR primer	Z:A = 1:1 male, Z:A 1:2 female
Ba_Sumo_755F	ACCCAGCGAAACGGAAATCTGA	127 bp	Activator of SUMO 1 (BaAos1)	N/A	Genomic Z:Autosome ratio sexing forward qPCR primer	Z:A = 1:1 male, Z:A 1:2 female
Ba_Sumo_860R	GCCACTACTCCAAACACATCAG	127 bp	Activator of SUMO 1 (BaAos1)	N/A	Genomic Z:Autosome ratio sexing reverse qPCR primer	Z:A = 1:1 male, Z:A 1:2 female
