# Supplementary material for: Zygosity-based sex determination in a butterfly drives hypervariability of Masculinizer
Source: Sci Adv. 2024 May 3;10(18):eadj6979. doi: 10.1126/sciadv.adj6979 (PMC11067997; doi:10.1126/sciadv.adj6979)
Supplement: Supplementary file 2 — Tables S1 to S8 [file sciadv.adj6979_tables_s1_to_s8.zip › adj6979_table_s3.xlsx]

## Sheet: DNA extraction gels
Gels								Samples			Notes
								01_01_01	to	01_02_08
								01_02_09	to	01_06_16
								01_08_01	to	01_10_08
								01_10_09	to	02_02_16
								02_03_01	to	02_09_08
								02_09_09	to	04_05_16
								04_06_01	to	04_08_08
								04_08_09	to	05_04_16

## Sheet: PCR amplicon gels
Gels								Samples			Notes
								01_01_01	to	01_02_08
								01_02_09	to	01_06_16
								01_08_01	to	01_10_08
								01_10_09	to	02_02_16
								02_03_01	to	02_09_08
								02_09_09	to	04_05_16
								04_06_01	to	04_08_08
								04_08_09	to	05_04_16

## Sheet: PCR digest gel
Gels								Samples			Notes
								01_01_01	to	01_02_08
								01_02_09	to	01_06_16
								01_08_01	to	01_10_08
								01_10_09	to	02_02_16
								02_03_01	to	02_09_08
								02_09_09	to	04_05_16
								04_06_01	to	04_08_08
												04_06_09 and 04_06_10 wrong way round. See 04.06 worksheet
								04_08_09	to	05_04_16

## Sheet: Explainer
Experiment to test the hypothesis that homozygosity for any Masc allele is lethal in Bicyclus anynana
Each worksheet shows the results for a sample of offsping produced by a full-sib cross
The family identifier and Masc genotype of the parents are specified in the first row
Phenotype categories are: larva (first instar); black head (late stage embryo that has failed to hatch), white egg (undeveloped egg)
Sex is based on the W/Z-Masc PCR-RFLP sexing assay shown in the adjacent gel pictures (single band idenotes male, multipple bands denotes female)
Masc genotype (see 'Masc haplotypes' worksheet for how these were scored)
The tabs for the seven families represented in Fig. 1A are highlighted in yellow and blue (the blue ones produce males that are 'Obligately Heterozygous' at Masc exon 9)
The Summary worksheet at the end summarises the data for all 21 families

## Sheet: Masc haplotypes
Paired alignments of informative sections of five BaMasc exon 9 haplotypes used to deconvolute heterozygous electropherograms
These five haplotypes were all the alleles that remained in the Liverpool stock in 2015
Subsequently, 01a and 01b were renamed 01 and 05, respectively
PCR: Ba_Masc_1416U - Ba_Masc_1649L, sequenced with Ba_exon9F_tailed (see Table S1 for primer sequences)
starting position varies depending on whether tailed or untailed sequencing primer used
									to distinguish 01a and 01b
		pos 136 (no gaps)							pos 201 (no gaps)
01a		CACCTGTGACGGTGACGGTGAATTCAAATCATATG							GGGGTCTCCAATGCTCCAGTTTT
01b		CACCTGTGACGGTGACGGTGAATTCAAATCATATG							GGGGTCACCACTGCTCCAGTCTT
01a/01b		CACCTGTGACGGTGACGGTGAATTCAAATCATATG							GGGGTCWCCAMTGCTCCAGTYTT
01a		CACCTGTGACGGTGACGGTGAATTCAAATCATATG							GGGGTCTCCAATGCTCCAGTTTT
02		TGCCCGTCACAGTGAACGTGAATTCAAGTAATGTG							CCTGGTGTCCCCACTGCTCCGGTGTT
01a/02		YRCCYGTSACRGTGAMSGTGAATTCAARTMATRTG							SSKGKYKYCMMYRCTSCWSYKKT
01a		CACCTGTGACGGTGACGGTGAATTCAAATCATATG							GGGGTCTCCAATGCTCCAGTTTT
03		CACCTGTGACGGTGACGGTTCATTCAAACCATATG							CCTGGGGTCTCCAACGCTCCAGTTTT
01a/03		CACCTGTGACGGTGACGGTKMATTCAAAYCATATG							SSKGKSKYCWMYRMYSCWSYWKT
01a		CACCTGTGACGGTGACGGTGAATTCAAATCATATG							GGGGTCTCCAATGCTCCAGTTTT
04		CACCTGTGACAGTGAACGTGAATTCAAGTATGTTT							GGGGTCTCTAATGCTCAAGTTTT
01a/04		CACCTGTGACRGTGAMSGTGAATTCAARTMWKWTK							GGGGTCTCYAATGCTCMAGTTTT
01b		CACCTGTGACGGTGACGGTGAATTCAAATCATATG							GGGGTCACCACTGCTCCAGTCTT
02		TGCCCGTCACAGTGAACGTGAATTCAAGTAATGTG							CCTGGTGTCCCCACTGCTCCGGTGTT
01b/02		YRCCYGTSACRGTGAMSGTGAATTCAARTMATRTG							SSKGKYRYCMCYRCTSCWSYSKT
01b		CACCTGTGACGGTGACGGTGAATTCAAATCATATG							GGGGTCACCACTGCTCCAGTCTT
03		CACCTGTGACGGTGACGGTTCATTCAAACCATATG							CCTGGGGTCTCCAACGCTCCAGTTTT
01b/03		CACCTGTGACGGTGACGGTKMATTCAAAYCATATG							SSKGKSRYCWCYRMYSCWSYMKT
01b		CACCTGTGACGGTGACGGTGAATTCAAATCATATG							GGGGTCACCACTGCTCCAGTCTT
04		CACCTGTGACAGTGAACGTGAATTCAAGTATGTTT							GGGGTCTCTAATGCTCAAGTTTT
01b/04		CACCTGTGACRGTGAMSGTGAATTCAARTMWKWTK							GGGGTCWCYAMTGCTCMAGTYTT
02		TGCCCGTCACAGTGAACGTGAATTCAAGTAATGTG
03		CACCTGTGACGGTGACGGTTCATTCAAACCATATG
02/03		YRCCYGTSACRGTGAMSGTKMATTCAARYMATRTG
02		TGCCCGTCACAGTGAACGTGAATTCAAGTAATGTG
04		CACCTGTGACAGTGAACGTGAATTCAAGTATGTTT
02/04		YRCCYGTSACAGTGAACGTGAATTCAAGTAWKKTK
03		CACCTGTGACGGTGACGGTTCATTCAAACCATATG
04		CACCTGTGACAGTGAACGTGAATTCAAGTATGTTT
03/04		CACCTGTGACRGTGAMSGTKMATTCAARYMWKWTK

## Sheet: 01.01
Mating ID:	Livs_2_2015_01_F1_01		01b♀ x 01b/02♂
Sample ID	Phenotype	Retrieved from	Day of laying	DNA extracted	PCR complete	Sex	Masc genotype	Digest gel for sexing
01_01_01	Larvae	2015-03-21	1st	Y	Y	Female	01b
01_01_02	Larvae	2015-03-21	1st	Y	Y	Female	01b
01_01_03	Larvae	2015-03-21	1st	Y	Y	Male	01b/02
01_01_04	Larvae	2015-03-21	1st	Y	Y	Male	01b/02
01_01_05	Larvae	2015-03-21	1st	Y	Y	Male	01b/02
01_01_06	Larvae	2015-03-21	1st	Y	Y	Female	-
01_01_07	Larvae	2015-03-21	1st	Y	Y	Female	02
01_01_08	Larvae	2015-03-21	1st	Y	Y	Female	01b
01_01_09	Black head	2015-03-21	1st	Y	Y	Female	02
01_01_10	Black head	2015-03-21	1st	Y	Y	Male	01b/01b
01_01_11	Black head	2015-03-21	1st	Y	Y	Male	01b/01b
01_01_12	Black head	2015-03-21	1st	Y	Y	Male	01b/01b
01_01_13	Black head	2015-03-21	1st	Y	Y	Female	01b
01_01_14	Black head	2015-03-21	1st	Y	Y	Male	01b/02
01_01_15	Black head	2015-03-21	1st	Y	Y	Male	01b/01b
01_01_16	Black head	2015-03-21	1st	Y	Y	Male	01b/01b
01_01_17	Larvae	2015-03-23	3rd	Y	Y	Female	01b
01_01_18	Larvae	2015-03-23	3rd	Y	Y	Female	01b
01_01_19	Larvae	2015-03-23	3rd	Y	Y	Female	02
01_01_20	Larvae	2015-03-23	3rd	Y	Y	Female	02
01_01_21	Larvae	2015-03-23	3rd	Y	Y	Female	02
01_01_22	Larvae	2015-03-23	3rd	Y	Y	Male	01b/02
01_01_23	Larvae	2015-03-23	3rd	Y	Y	Female	01b
01_01_24	Larvae	2015-03-23	3rd	Y	Y	Female	02
01_01_25	Black head	2015-03-23	3rd	Y	Y	Male	01b/01b
01_01_26	Black head	2015-03-23	3rd	Y	Y	Male	01b/01b
01_01_27	Black head	2015-03-23	3rd	Y	Y	Male	01b/01b
01_01_28	Black head	2015-03-23	3rd	Y	Y	Female	01b
01_01_29	Black head	2015-03-23	3rd	Y	Y	Female	02
01_01_30	Black head	2015-03-23	3rd	Y	Y	Male	01b/01b
01_01_31	Black head	2015-03-23	3rd	Y	Y	Female	01b
01_01_32	Black head	2015-03-23	3rd	Y	Y	Female	01b
01_01_33	Larvae	2015-03-23	3rd			Female	02
01_01_34	Larvae	2015-03-23	3rd			Male	01b/02								Re-run on 9/2/16
01_01_35	Larvae	2015-03-23	3rd			Female	02
01_01_36	Larvae	2015-03-23	3rd			Female	02
01_01_37	Larvae	2015-03-23	3rd			Male	01b/02
01_01_38	Larvae	2015-03-23	3rd			Male	01b/02
01_01_39	Larvae	2015-03-23	3rd			Female	02
01_01_40	Larvae	2015-03-23	3rd			Female	01b
01_01_41	Black head	2015-03-23	3rd			Female	02
01_01_42	Black head	2015-03-23	3rd			Female	01b
01_01_43	Black head	2015-03-23	3rd			Male	01b/02
01_01_44	Black head	2015-03-23	3rd			Male	01b/01b
01_01_45	Black head	2015-03-24	4th			Female	01b
01_01_46	Black head	2015-03-24	4th			Male	01b/01b
01_01_47	Black head	2015-03-24	4th			Female	01b
01_01_48	Black head	2015-03-24	4th			Male	01b/02

## Sheet: 01.02
Mating ID:	Livs_2_2015_01_F1_02		01b♀ x 01b/02♂
Sample ID	Phenotype	Retrieved from	Day of laying	DNA extracted	PCR complete	Sex	Masc genotype	Digest gel for sexing
01_02_01	Larvae	2015-03-22	2nd	Y	Y	Female	02
01_02_02	Larvae	2015-03-22	2nd	Y	Y	Female	01b
01_02_03	Larvae	2015-03-22	2nd	Y	Y	Female	01b
01_02_04	Larvae	2015-03-22	2nd	Y	Y	Female	02
01_02_05	Larvae	2015-03-22	2nd	Y	Y	Female	02
01_02_06	Larvae	2015-03-22	2nd	Y	Y	Male	01b/02
01_02_07	Larvae	2015-03-22	2nd	Y	Y	Female	02
01_02_08	Larvae	2015-03-22	2nd	Y	Y	Male	02/04
01_02_09	Black head	2015-03-22	2nd	Y	Y	Female	02
01_02_10	Black head	2015-03-22	2nd	Y	Y	Female	01b
01_02_11	Black head	2015-03-22	2nd	Y	Y	Female	01b
01_02_12	Black head	2015-03-22	2nd	Y	Y	Female	01b
01_02_13	Black head	2015-03-22	2nd	Y	Y	Male	01b/01b
01_02_14	Black head	2015-03-22	2nd	Y	Y	Male	01b/01b
01_02_15	Black head	2015-03-22	2nd	Y	Y	Male	01b/01b
01_02_16	Black head	2015-03-22	2nd	Y	Y	Female	01b
01_02_17	Larvae	2015-03-23	3rd	Y	Y	Female	02
01_02_18	Larvae	2015-03-23	3rd	Y	Y	Female	02
01_02_19	Larvae	2015-03-23	3rd	Y	Y	Female	01b
01_02_20	Larvae	2015-03-23	3rd	Y	Y	Male	01b/02
01_02_21	Larvae	2015-03-23	3rd	Y	Y	Female	02
01_02_22	Larvae	2015-03-23	3rd	Y	Y	Male	01b/02
01_02_23	Larvae	2015-03-23	3rd	Y	Y	Female	01b
01_02_24	Larvae	2015-03-23	3rd	Y	Y	Male	01b/02
01_02_25	Black head	2015-03-23	3rd	Y	Y	Male	01b/01b
01_02_26	Black head	2015-03-23	3rd	Y	Y	Male	01b/01b
01_02_27	Black head	2015-03-23	3rd	Y	Y	Male	01b/01b
01_02_28	Black head	2015-03-23	3rd	Y	Y	Male	01b/01b
01_02_29	Black head	2015-03-24	4th	Y	Y	Male	01b/01b
01_02_30	Black head	2015-03-24	4th	Y	Y	Male	01b/01b
01_02_31	Black head	2015-03-24	4th	Y	Y	Male	01b/01b
01_02_32	Black head	2015-03-24	4th	Y	Y	Male	01b/01b

## Sheet: 01.05
Mating ID:	Livs_2_2015_01_F1_05		01b♀ x 01b/02♂
Sample ID	Phenotype	Retrieved from	Day of laying	DNA extracted	PCR complete	Sex	Masc genotype		Digest gel for sexing
01_05_01	Larvae	2015-03-23	2nd	Y	Y	Female	01b
01_05_02	Larvae	2015-03-23	2nd	Y	Y	Male	01b/02
01_05_03	Larvae	2015-03-23	2nd	Y	Y	Female	01b
01_05_04	Larvae	2015-03-23	2nd	Y	Y	Female	01b
01_05_05	Larvae	2015-03-23	2nd	Y	Y	Female	01b
01_05_06	Larvae	2015-03-23	2nd	Y	Y	Female	01b
01_05_07	Larvae	2015-03-23	2nd	Y	Y	Male	01b/02
01_05_08	Larvae	2015-03-23	2nd	Y	Y	Female	01b
01_05_09	Larvae	2015-03-23	2nd	Y	Y	Male	01b/02
01_05_10	Larvae	2015-03-23	2nd	Y	Y	Female	02
01_05_100	Larvae	2015-03-25	4th			Male	01b/02
01_05_101	Larvae	2015-03-25	4th			Female	01b
01_05_102	Larvae	2015-03-25	4th			Female	02
01_05_103	Larvae	2015-03-25	4th			Female	01b
01_05_104	Larvae	2015-03-25	4th			Female	01b
01_05_105	Larvae	2015-03-25	4th			Female	02
01_05_106	Larvae	2015-03-25	4th			Female	01b
01_05_107	Larvae	2015-03-25	4th			Male	01b/02
01_05_108	Larvae	2015-03-25	4th			Female	02
01_05_109	Larvae	2015-03-25	4th			Male	01b/02
01_05_11	Larvae	2015-03-23	2nd	Y	Y	Female	01b
01_05_110	Black Head	2015-03-25	4th			Male	01b/01b
01_05_111	White	2015-03-25	4th			Drop out	-
01_05_112	White	2015-03-25	4th			Drop out	-
01_05_12	Larvae	2015-03-23	2nd	Y	Y	Female	02
01_05_13	Larvae	2015-03-23	2nd	Y	Y	Female	01b
01_05_14	Larvae	2015-03-23	2nd	Y	Y	Female	02
01_05_15	Larvae	2015-03-23	2nd	Y	Y	Male	01b/02
01_05_16	Larvae	2015-03-23	2nd	Y	Y	Female	01b
01_05_17	Black head	2015-03-23	2nd	Y	Y	Male	01b/01b
01_05_18	Black head	2015-03-23	2nd	Y	Y	Male	01b/01b
01_05_19	Black head	2015-03-23	2nd	Y	Y	Male	01b/01b
01_05_20	Black head	2015-03-23	2nd	Y	Y	Male	01b/01b
01_05_21	Black head	2015-03-23	2nd	Y	Y	Male	01b/01b
01_05_22	Black head	2015-03-24	3rd	Y	Y	Male	01b/01b
01_05_23	Black head	2015-03-24	3rd	Y	Y	Male	01b/01b
01_05_24	Black head	2015-03-24	3rd	Y	Y	Male	01b/01b
01_05_25	Black head	2015-03-24	3rd	Y	Y	Male	01b/01b
01_05_26	Black head	2015-03-24	3rd	Y	Y	Male	01b/01b
01_05_27	Black head	2015-03-24	3rd	Y	Y	Male	01b/01b
01_05_28	Black head	2015-03-24	3rd	Y	Y	Male	01b/01b
01_05_29	Black head	2015-03-25	4th	Y	Y	Male	01b/01b
01_05_30	Black head	2015-03-25	4th	Y	Y	Male	01b/01b
01_05_31	Black head	2015-03-25	4th	Y	Y	Male	01b/02
01_05_32	Black head	2015-03-25	4th	Y	Y	Male	01b/01b
01_05_33	Larvae	2015-03-23	2nd			Female	02
01_05_34	Larvae	2015-03-23	2nd			Male	01b/02
01_05_35	Larvae	2015-03-23	2nd			Female	02
01_05_36	Larvae	2015-03-23	2nd			Female	01b
01_05_37	Larvae	2015-03-23	2nd			Female	01b
01_05_38	Larvae	2015-03-23	2nd			Male	01b/02
01_05_39	Larvae	2015-03-23	2nd			Female	02
01_05_40	Larvae	2015-03-23	2nd			Female	01b
01_05_41	Larvae	2015-03-23	2nd			Female	01b
01_05_42	Larvae	2015-03-23	2nd			Female	01b
01_05_43	Larvae	2015-03-23	2nd			Male	01b/02
01_05_44	Larvae	2015-03-23	2nd			Male	01b/02
01_05_45	Larvae	2015-03-23	2nd			Female	02
01_05_46	Larvae	2015-03-23	2nd			Female	02
01_05_47	Larvae	2015-03-23	2nd			Male	01b/02
01_05_48	Larvae	2015-03-23	2nd			Male	01b/02
01_05_49	Larvae	2015-03-23	2nd			Male	01b/02
01_05_50	Larvae	2015-03-23	2nd			Female	01b
01_05_51	Larvae	2015-03-23	2nd			Female	01b
01_05_52	Black Head	2015-03-23	2nd			Male	01b/01b
01_05_53	Black Head	2015-03-23	2nd			Male	01b/01b
01_05_54	Black Head	2015-03-23	2nd			Male	01b/01b
01_05_55	Black Head	2015-03-23	2nd			Male	01b/01b
01_05_56	Black Head	2015-03-23	2nd			Male	01b/01b
01_05_57	Black Head	2015-03-23	2nd			Male	01b/01b
01_05_58	Black Head	2015-03-23	2nd			Male	01b/01b
01_05_59	Black Head	2015-03-23	2nd			Male	01b/01b
01_05_60	Black Head	2015-03-23	2nd			Male	01b/01b
01_05_61	Black Head	2015-03-23	2nd			Male	01b/01b
01_05_62	Larvae	2015-03-24	3rd			Female	02
01_05_63	Larvae	2015-03-24	3rd			Female	02
01_05_64	Larvae	2015-03-24	3rd			Female	02
01_05_65	Larvae	2015-03-24	3rd			Male	01b/02
01_05_66	Larvae	2015-03-24	3rd			Female	02
01_05_67	Larvae	2015-03-24	3rd			Male	01b/02
01_05_68	Larvae	2015-03-24	3rd			Female	02
01_05_69	Larvae	2015-03-24	3rd			Female	01b
01_05_70	Larvae	2015-03-24	3rd			Male	01b/02
01_05_71	Larvae	2015-03-24	3rd			Female	01b
01_05_72	Larvae	2015-03-24	3rd			Female	01b
01_05_73	Larvae	2015-03-24	3rd			Male	01b/02
01_05_74	Larvae	2015-03-24	3rd			Female	01b
01_05_75	Larvae	2015-03-24	3rd			Male	01b/02
01_05_76	Larvae	2015-03-24	3rd			Female	01b
01_05_77	Larvae	2015-03-24	3rd			Female	01b
01_05_78	Larvae	2015-03-24	3rd			Female	01b
01_05_79	Larvae	2015-03-24	3rd			Female	01b
01_05_80	Larvae	2015-03-24	3rd			Male	01b/02
01_05_81	Larvae	2015-03-24	3rd			Male	01b/02
01_05_82	Larvae	2015-03-24	3rd			Male	01b/02
01_05_83	Larvae	2015-03-24	3rd			Male	01b/02
01_05_84	Larvae	2015-03-24	3rd			Male	01b/02
01_05_85	Larvae	2015-03-24	3rd			Male	01b/02
01_05_86	Larvae	2015-03-24	3rd			Female	01b
01_05_87	Larvae	2015-03-24	3rd			Female	01b
01_05_88	Larvae	2015-03-24	3rd			Male	01b/02
01_05_89	Larvae	2015-03-24	3rd			Male	01b/02
01_05_90	Larvae	2015-03-24	3rd			Male	01b/02
01_05_91	Black Head	2015-03-24	3rd			Male	01b/01b
01_05_92	Black Head	2015-03-24	3rd			Male	01b/01b
01_05_93	Larvae	2015-03-25	4th			Female	01b
01_05_94	Larvae	2015-03-25	4th			Female	01b
01_05_95	Larvae	2015-03-25	4th			Male	01b/02
01_05_96	Larvae	2015-03-25	4th			Female	02
01_05_97	Larvae	2015-03-25	4th			Male	01b/02
01_05_98	Larvae	2015-03-25	4th			Female	01b
01_05_99	Larvae	2015-03-25	4th			Female	01b

## Sheet: 01.06
Mating ID:	Livs_2_2015_01_F1_06		02♀ x 01b/02♂
Sample ID	Phenotype	Retrieved from	Day of laying	DNA extracted	PCR complete	Sex	Masc genotype	Digest gel for sexing
01_06_01	Larvae	2015-03-21	2nd	Y	Y	Female	02
01_06_02	Larvae	2015-03-21	2nd	Y	Y	Female	02
01_06_03	Larvae	2015-03-21	2nd	Y	Y	Male	01b/02
01_06_04	Larvae	2015-03-21	2nd	Y	Y	Female	01b
01_06_05	Larvae	2015-03-21	2nd	Y	Y	Female	01b
01_06_06	Larvae	2015-03-21	2nd	Y	Y	Female	02
01_06_07	Larvae	2015-03-21	2nd	Y	Y	Female	02
01_06_08	Larvae	2015-03-21	2nd	Y	Y	Male	01b/02
01_06_09	Black head	2015-03-21	2nd	Y	Y	Female	02
01_06_10	Black head	2015-03-21	2nd	Y	Y	Male	01b/02
01_06_11	Black head	2015-03-21	2nd	Y	Y	Female	02
01_06_12	Black head	2015-03-21	2nd	Y	Y	Male	02/02
01_06_13	Black head	2015-03-21	2nd	Y	Y	Male	02/02
01_06_14	Black head	2015-03-21	2nd	Y	Y	Male	01b/02
01_06_15	Black head	2015-03-21	2nd	Y	Y	Male	01b/02
01_06_16	Black head	2015-03-21	2nd	Y	Y	Female	02
01_06_17	Larvae	2015-03-24	4th	Y		Male	01b/02
01_06_18	Larvae	2015-03-24	4th	Y		Male	01b/02
01_06_19	Larvae	2015-03-24	4th	Y		Female	02
01_06_20	Larvae	2015-03-24	4th	Y		Female	02
01_06_21	Larvae	2015-03-24	4th	Y		Female	02
01_06_22	Larvae	2015-03-24	4th	Y		Female	01b
01_06_23	Larvae	2015-03-24	4th	Y		Male	01b/02
01_06_24	Larvae	2015-03-24	4th	Y		Female	01b
01_06_25	Black head	2015-03-24	4th	Y		Male	02/02
01_06_26	Black head	2015-03-24	4th	Y		Female	01b
01_06_27	Black head	2015-03-24	4th	Y		Female	02
01_06_28	Black head	2015-03-24	4th	Y		Male	02/02
01_06_29	Black head	2015-03-24	4th	Y		Male	02/02
01_06_30	Black head	2015-03-24	4th	Y		Male	01b/02
01_06_31	Black head	2015-03-24	4th	Y		Male	02/02
01_06_32	Black head	2015-03-24	4th	Y		Male	02/02

## Sheet: 01.08
Mating ID:	Livs_2_2015_01_F1_08		01b♀ x 01b/02♂
Sample ID	Phenotype	Retrieved from	Day of laying	DNA extracted	PCR complete	Sex	Masc genotype	Digest gel for sexing
01_08_01	Larvae	2015-03-22	3rd	Y	Y	Female	01b
01_08_02	Larvae	2015-03-22	3rd	Y	Y	Male	01b/02
01_08_03	Larvae	2015-03-22	3rd	Y	Y	Female	01b
01_08_04	Larvae	2015-03-22	3rd	Y	Y	Female	02
01_08_05	Larvae	2015-03-22	3rd	Y	Y	Female	01b
01_08_06	Larvae	2015-03-22	3rd	Y	Y	Female	02
01_08_07	Larvae	2015-03-22	3rd	Y	Y	Male	01b/02
01_08_08	Larvae	2015-03-22	3rd	Y	Y	Male	01b/02
01_08_09	Black head	2015-03-22	3rd	Y	Y	Male	01b/01b
01_08_10	Black head	2015-03-22	3rd	Y	Y	Male	01b/01b
01_08_11	Black head	2015-03-22	3rd	Y	Y	Male	01b/02
01_08_12	Black head	2015-03-22	3rd	Y	Y	Male	01b/01b
01_08_13	Black head	2015-03-22	3rd	Y	Y	Male	01b/01b
01_08_14	Black head	2015-03-22	3rd	Y	Y	Male	01b/01b
01_08_15	Black head	2015-03-22	3rd	Y	Y	Male	01b/01b
01_08_16	Black head	2015-03-22	3rd	Y	Y	Male	01b/01b
01_08_17	Larvae	2015-03-24	5th	Y		Female	01b
01_08_18	Larvae	2015-03-24	5th	Y		Female	02
01_08_19	Larvae	2015-03-24	5th	Y		Male	01b/02
01_08_20	Larvae	2015-03-24	5th	Y		Male	01b/02
01_08_21	Larvae	2015-03-24	5th	Y		Female	02
01_08_22	Larvae	2015-03-24	5th	Y		Male	01b/02
01_08_23	Larvae	2015-03-24	5th	Y		Female	01b
01_08_24	Larvae	2015-03-24	5th	Y		Female	02
01_08_25	Black head	2015-03-24	5th	Y		Male	01b/01b
01_08_26	Black head	2015-03-24	5th	Y		Male	01b/01b
01_08_27	Black head	2015-03-24	5th	Y		Male	01b/01b
01_08_28	Black head	2015-03-25	6th	Y		Male	01b/01b
01_08_29	Black head	2015-03-25	6th	Y		Male	-
01_08_30	Black head	2015-03-25	6th	Y		Male	01b/01b
01_08_31	Black head	2015-03-25	6th	Y		Male	01b/01b
01_08_32	Black head	2015-03-25	6th	Y		Male	01b/01b

[truncated: 17 more sheets: 01.10, 02.01 OH, 02.02, 02.03, 02.09, 02.05 OH, 04.05, 04.06, 04.08, 05.04, 10.01, 10.06, 10.08, 12.04, 12.05, 27.03, Summary]
