# Supplementary material for: Zygosity-based sex determination in a butterfly drives hypervariability of Masculinizer
Source: Sci Adv. 2024 May 3;10(18):eadj6979. doi: 10.1126/sciadv.adj6979 (PMC11067997; doi:10.1126/sciadv.adj6979)
Supplement: Supplementary file 2 — Tables S1 to S8 [file sciadv.adj6979_tables_s1_to_s8.zip › adj6979_table_s4.xlsx]

## Sheet: Explainer
Bicyclus anynana Masc haplotype identities and population frequencies
'W present' column indicates whether TaqI assay for the presence of W chromosome was positive (1) or negative (0).
Exon 8 and 9 zygosity categories are: hemizygous (HEM), heterozygous (HET) and homozygous (HOM)
Leiden 1993:
Sample of 111 adult females and 110 adult males from the Leiden 1993 laboratory stock population, with complete Masc exon 8 and 9 genotype information.
Liverpool 2006:
Sample of 48 adult females and 48 adult males from the Liverpool 2006 laboratory stock population, with complete Masc exon 8 and 9 genotype information.
wild_females:
Female sample, including 186 wild-caught ('wild') individuals and 69 generation 1 (G1) daughters of wild-caught females (that are not in the sample).
For the purposes of estimating allele frequencies, any G1 daughters within the same population sharing the same Masc haplotype were considered to be sisters and collapsed into a single individual (indicated as "Y" under "remove_for_population_stats").
This procedure produces an effective wild female sample of 228.
wild_males:
The male sample consists of 160 wild-caught males and 110 generation 1 (G1) sons of wild-caught females. It was not possible, using Sanger sequencing, to deconvolute their Masc exong 8 and exon 9 genotype into the two consituent haplotypes but it was possible to determine whether they were heterozygous ("HET") or homozygous ("HOM") in this region.
pop_counts:
Frequency of each Masc haplotype by collection location ("population"), based on effective wild female sample of 228
wild_total_counts:
Frequency of each Masc haplotype in the pooled effective wild female sample of 228

## Sheet: Leiden 1993
original order	individual id	morphological sex	exon 8 zygosity	exon 9 zygosity	W present	E8 hap 1	E8 hap 2	E9 hap 1	E9 hap 2	E8 hap 1 length	E8 hap 2 length	E9 hap 1 length	E9 hap 2 length	notes
1	st93fem_01	female	HEM	HEM	1	BaMasc_006	N/A	BaMasc_006	N/A	131	N/A	234	N/A
2	st93fem_02	female	HEM	HEM	1	BaMasc_007	N/A	BaMasc_007	N/A	131	N/A	237	N/A
3	st93fem_03	female	HEM	HEM	0	BaMasc_008	N/A	BaMasc_008	N/A	149	N/A	237	N/A	Z0
4	st93fem_04	female	HEM	HEM	1	BaMasc_009	N/A	BaMasc_009	N/A	149	N/A	237	N/A
5	st93fem_05	female	HEM	HEM	1	BaMasc_010	N/A	BaMasc_010	N/A	146	N/A	237	N/A
6	st93fem_06	female	HEM	HEM	1	H_liv_04	N/A	H_liv_04	N/A	146	N/A	237	N/A
7	st93fem_07	female	HEM	HEM	1	BaMasc_011	N/A	BaMasc_011	N/A	152	N/A	240	N/A
8	st93fem_08	female	HEM	HEM	1	H_liv_01	N/A	H_liv_01	N/A	137	N/A	234	N/A
17	st93fem_09	female	HEM	HEM	1	BaMasc_008	N/A	BaMasc_008	N/A	149	N/A	237	N/A
18	st93fem_10	female	HEM	HEM	0	H_liv_04	N/A	H_liv_04	N/A	146	N/A	237	N/A	Z0
19	st93fem_11	female	HEM	HEM	1	H_liv_01	N/A	H_liv_01	N/A	137	N/A	234	N/A
20	st93fem_12	female	HEM	HEM	1	BaMasc_010	N/A	BaMasc_010	N/A	146	N/A	237	N/A
21	st93fem_13	female	HEM	HEM	1	BaMasc_012	N/A	BaMasc_012	N/A	152	N/A	234	N/A
22	st93fem_14	female	HEM	HEM	1	BaMasc_006	N/A	BaMasc_006	N/A	131	N/A	234	N/A
23	st93fem_15	female	HEM	HEM	1	BaMasc_008	N/A	BaMasc_008	N/A	149	N/A	237	N/A
24	st93fem_16	female	HEM	HEM	1	BaMasc_010	N/A	BaMasc_010	N/A	146	N/A	237	N/A
33	st93fem_17	female	HEM	HEM	1	BaMasc_012	N/A	BaMasc_012	N/A	152	N/A	234	N/A
34	st93fem_18	female	HEM	HEM	1	BaMasc_008	N/A	BaMasc_008	N/A	149	N/A	237	N/A
35	st93fem_19	female	HEM	HEM	1	BaMasc_010	N/A	BaMasc_010	N/A	146	N/A	237	N/A
36	st93fem_20	female	HEM	HEM	1	BaMasc_013	N/A	BaMasc_013	N/A	143	N/A	237	N/A
37	st93fem_21	female	HEM	HEM	1	BaMasc_014	N/A	BaMasc_014	N/A	134	N/A	237	N/A
38	st93fem_22	female	HEM	HEM	1	BaMasc_008	N/A	BaMasc_008	N/A	149	N/A	237	N/A
39	st93fem_23	female	HEM	HEM	1	BaMasc_015	N/A	BaMasc_015	N/A	146	N/A	240	N/A
40	st93fem_24	female	HEM	HEM	1	H_liv_02	N/A	H_liv_02	N/A	149	N/A	237	N/A
41	st93fem_25	female	HEM	HEM	1	BaMasc_015	N/A	BaMasc_015	N/A	146	N/A	240	N/A
42	st93fem_26	female	HEM	HEM	1	BaMasc_015	N/A	BaMasc_015	N/A	146	N/A	240	N/A
43	st93fem_27	female	HEM	HEM	1	BaMasc_010	N/A	BaMasc_010	N/A	146	N/A	237	N/A
44	st93fem_28	female	HEM	HEM	1	H_liv_04	N/A	H_liv_04	N/A	146	N/A	237	N/A
45	st93fem_29	female	HEM	HEM	1	BaMasc_015	N/A	BaMasc_015	N/A	146	N/A	240	N/A
46	st93fem_30	female	HEM	HEM	1	BaMasc_008	N/A	BaMasc_008	N/A	149	N/A	237	N/A
47	st93fem_31	female	HEM	HEM	1	BaMasc_018	N/A	BaMasc_018	N/A	146	N/A	234	N/A
48	st93fem_32	female	HEM	HEM	1	H_liv_01	N/A	H_liv_01	N/A	137	N/A	234	N/A
49	st93fem_33	female	HEM	HEM	1	BaMasc_010	N/A	BaMasc_010	N/A	146	N/A	237	N/A
50	st93fem_34	female	HEM	HEM	1	H_liv_02	N/A	H_liv_02	N/A	149	N/A	237	N/A
51	st93fem_35	female	HEM	HEM	1	BaMasc_015	N/A	BaMasc_015	N/A	146	N/A	240	N/A
52	st93fem_36	female	HEM	HEM	1	H_liv_02	N/A	H_liv_02	N/A	149	N/A	237	N/A
53	st93fem_37	female	HEM	HEM	1	BaMasc_008	N/A	BaMasc_008	N/A	149	N/A	237	N/A
54	st93fem_38	female	HEM	HEM	1	H_liv_02	N/A	H_liv_02	N/A	149	N/A	237	N/A
55	st93fem_39	female	HEM	HEM	1	H_liv_03	N/A	H_liv_03	N/A	149	N/A	237	N/A
56	st93fem_40	female	HEM	HEM	1	BaMasc_015	N/A	BaMasc_015	N/A	146	N/A	240	N/A
57	st93fem_41	female	HEM	HEM	1	BaMasc_015	N/A	BaMasc_015	N/A	146	N/A	240	N/A
58	st93fem_42	female	HEM	HEM	1	H_liv_02	N/A	H_liv_02	N/A	149	N/A	237	N/A
59	st93fem_43	female	HEM	HEM	1	BaMasc_015	N/A	BaMasc_015	N/A	146	N/A	240	N/A
60	st93fem_44	female	HEM	HEM	1	H_liv_04	N/A	H_liv_04	N/A	146	N/A	237	N/A
61	st93fem_45	female	HEM	HEM	1	BaMasc_007	N/A	BaMasc_007	N/A	131	N/A	237	N/A
62	st93fem_46	female	HEM	HEM	1	BaMasc_007	N/A	BaMasc_007	N/A	131	N/A	237	N/A
63	st93fem_47	female	HEM	HEM	1	BaMasc_016	N/A	BaMasc_016	N/A	137	N/A	237	N/A
64	st93fem_48	female	HEM	HEM	1	H_liv_02	N/A	H_liv_02	N/A	149	N/A	237	N/A
65	st93fem_49	female	HEM	HEM	1	BaMasc_008	N/A	BaMasc_008	N/A	149	N/A	237	N/A
66	st93fem_50	female	HEM	HEM	1	BaMasc_012	N/A	BaMasc_012	N/A	152	N/A	234	N/A
67	st93fem_51	female	HEM	HEM	1	BaMasc_015	N/A	BaMasc_015	N/A	146	N/A	240	N/A
68	st93fem_52	female	HEM	HEM	1	BaMasc_006	N/A	BaMasc_006	N/A	131	N/A	234	N/A
69	st93fem_53	female	HEM	HEM	1	BaMasc_015	N/A	BaMasc_015	N/A	146	N/A	240	N/A
70	st93fem_54	female	HEM	HEM	1	H_liv_02	N/A	H_liv_02	N/A	149	N/A	237	N/A
71	st93fem_55	female	HEM	HEM	1	H_liv_02	N/A	H_liv_02	N/A	149	N/A	237	N/A
72	st93fem_56	female	HEM	HEM	1	H_liv_04	N/A	H_liv_04	N/A	146	N/A	237	N/A
73	st93fem_57	female	HEM	HEM	1	BaMasc_008	N/A	BaMasc_008	N/A	149	N/A	237	N/A
74	st93fem_58	female	HEM	HEM	1	BaMasc_008	N/A	BaMasc_008	N/A	149	N/A	237	N/A
75	st93fem_59	female	HEM	HEM	1	H_liv_02	N/A	H_liv_02	N/A	149	N/A	237	N/A
76	st93fem_60	female	HEM	HEM	1	BaMasc_006	N/A	BaMasc_006	N/A	131	N/A	234	N/A
77	st93fem_61	female	HEM	HEM	1	BaMasc_016	N/A	BaMasc_016	N/A	137	N/A	237	N/A
78	st93fem_62	female	HEM	HEM	1	BaMasc_008	N/A	BaMasc_008	N/A	149	N/A	237	N/A
79	st93fem_63	female	HEM	HEM	1	BaMasc_013	N/A	BaMasc_013	N/A	143	N/A	237	N/A
80	st93fem_64	female	HEM	HEM	1	H_liv_05	N/A	H_liv_05	N/A	146	N/A	234	N/A
81	st93fem_65	female	HEM	HEM	1	BaMasc_009	N/A	BaMasc_009	N/A	149	N/A	237	N/A
82	st93fem_66	female	HEM	HEM	1	H_liv_05	N/A	H_liv_05	N/A	146	N/A	234	N/A
83	st93fem_67	female	HEM	HEM	1	BaMasc_010	N/A	BaMasc_010	N/A	146	N/A	237	N/A
84	st93fem_68	female	HEM	HEM	1	BaMasc_015	N/A	BaMasc_015	N/A	146	N/A	240	N/A
85	st93fem_69	female	HEM	HEM	1	BaMasc_012	N/A	BaMasc_012	N/A	152	N/A	234	N/A
86	st93fem_70	female	HEM	HEM	1	BaMasc_008	N/A	BaMasc_008	N/A	149	N/A	237	N/A
87	st93fem_71	female	HEM	HEM	1	H_liv_02	N/A	H_liv_02	N/A	149	N/A	237	N/A
88	st93fem_72	female	HEM	HEM	1	BaMasc_013	N/A	BaMasc_013	N/A	143	N/A	237	N/A
89	st93fem_73	female	HEM	HEM	1	H_liv_02	N/A	H_liv_02	N/A	149	N/A	237	N/A
90	st93fem_74	female	HEM	HEM	1	H_liv_05	N/A	H_liv_05	N/A	146	N/A	234	N/A
91	st93fem_75	female	HEM	HEM	1	H_liv_02	N/A	H_liv_02	N/A	149	N/A	237	N/A
92	st93fem_76	female	HEM	HEM	1	BaMasc_010	N/A	BaMasc_010	N/A	146	N/A	237	N/A
93	st93fem_77	female	HEM	HEM	1	BaMasc_012	N/A	BaMasc_012	N/A	152	N/A	234	N/A
94	st93fem_78	female	HEM	HEM	1	H_liv_02	N/A	H_liv_02	N/A	149	N/A	237	N/A
95	st93fem_79	female	HEM	HEM	1	BaMasc_015	N/A	BaMasc_015	N/A	146	N/A	240	N/A
96	st93fem_80	female	HEM	HEM	1	BaMasc_010	N/A	BaMasc_010	N/A	146	N/A	237	N/A
97	st93fem_81	female	HEM	HEM	1	H_liv_04	N/A	H_liv_04	N/A	146	N/A	237	N/A
98	st93fem_82	female	HEM	HEM	1	BaMasc_015	N/A	BaMasc_015	N/A	146	N/A	240	N/A
99	st93fem_83	female	HEM	HEM	1	BaMasc_008	N/A	BaMasc_008	N/A	149	N/A	237	N/A
100	st93fem_84	female	HEM	HEM	1	BaMasc_008	N/A	BaMasc_008	N/A	149	N/A	237	N/A
101	st93fem_85	female	HEM	HEM	1	BaMasc_011	N/A	BaMasc_011	N/A	152	N/A	240	N/A
102	st93fem_86	female	HEM	HEM	1	H_liv_01	N/A	H_liv_01	N/A	137	N/A	234	N/A
103	st93fem_87	female	HEM	HEM	1	BaMasc_015	N/A	BaMasc_015	N/A	146	N/A	240	N/A
104	st93fem_88	female	HEM	HEM	1	BaMasc_015	N/A	BaMasc_015	N/A	146	N/A	240	N/A
105	st93fem_89	female	HEM	HEM	1	BaMasc_015	N/A	BaMasc_015	N/A	146	N/A	240	N/A
106	st93fem_90	female	HEM	HEM	1	H_liv_03	N/A	H_liv_03	N/A	149	N/A	237	N/A
107	st93fem_91	female	HEM	HEM	1	H_liv_04	N/A	H_liv_04	N/A	146	N/A	237	N/A
108	st93fem_92	female	HEM	HEM	1	BaMasc_011	N/A	BaMasc_011	N/A	152	N/A	240	N/A
109	st93fem_93	female	HEM	HEM	1	H_liv_04	N/A	H_liv_04	N/A	146	N/A	237	N/A
110	st93fem_94	female	HEM	HEM	1	BaMasc_013	N/A	BaMasc_013	N/A	143	N/A	237	N/A
111	st93fem_95	female	HEM	HEM	1	BaMasc_011	N/A	BaMasc_011	N/A	152	N/A	240	N/A
112	st93fem_96	female	HEM	HEM	1	H_liv_05	N/A	H_liv_05	N/A	146	N/A	234	N/A
113	st93fem_97	female	HEM	HEM	1	BaMasc_016	N/A	BaMasc_016	N/A	137	N/A	237	N/A
114	st93fem_98	female	HEM	HEM	1	BaMasc_008	N/A	BaMasc_008	N/A	149	N/A	237	N/A
115	st93fem_99	female	HEM	HEM	1	BaMasc_006	N/A	BaMasc_006	N/A	131	N/A	234	N/A
116	st93fem_100	female	HEM	HEM	1	BaMasc_017	N/A	BaMasc_017	N/A	140	N/A	237	N/A
117	st93fem_101	female	HEM	HEM	1	H_liv_01	N/A	H_liv_01	N/A	137	N/A	234	N/A
118	st93fem_102	female	HEM	HEM	1	H_liv_05	N/A	H_liv_05	N/A	146	N/A	234	N/A
119	st93fem_103	female	HEM	HEM	1	H_liv_05	N/A	H_liv_05	N/A	146	N/A	234	N/A
120	st93fem_104	female	HEM	HEM	1	BaMasc_007	N/A	BaMasc_007	N/A	131	N/A	237	N/A
121	st93fem_105	female	HEM	HEM	1	H_liv_01	N/A	H_liv_01	N/A	137	N/A	234	N/A
122	st93fem_106	female	HEM	HEM	1	BaMasc_015	N/A	BaMasc_015	N/A	146	N/A	240	N/A
123	st93fem_107	female	HEM	HEM	1	BaMasc_006	N/A	BaMasc_006	N/A	131	N/A	234	N/A
124	st93fem_108	female	HEM	HEM	1	BaMasc_010	N/A	BaMasc_010	N/A	146	N/A	237	N/A
125	st93fem_109	female	HEM	HEM	1	BaMasc_015	N/A	BaMasc_015	N/A	146	N/A	240	N/A
126	st93fem_110	female	HEM	HEM	1	BaMasc_009	N/A	BaMasc_009	N/A	149	N/A	237	N/A
127	st93fem_111	female	HEM	HEM	1	BaMasc_008	N/A	BaMasc_008	N/A	149	N/A	237	N/A
9	st93male_01	male	HET	HET	0	H_liv_03	BaMasc_013	H_liv_03	BaMasc_013	149	143	237	237
10	st93male_02	male	HET	HET	0	BaMasc_006	BaMasc_012	BaMasc_006	BaMasc_012	131	152	234	234
11	st93male_03	male	HET	HET	0	BaMasc_008	BaMasc_015	BaMasc_008	BaMasc_015	149	146	237	240
12	st93male_04	male	HET	HET	0	BaMasc_008	BaMasc_011	BaMasc_008	BaMasc_011	149	152	237	240
13	st93male_05	male	HET	HET	0	H_liv_01	BaMasc_010	H_liv_01	BaMasc_010	137	146	234	237
14	st93male_06	male	HET	HET	0	H_liv_04	BaMasc_010	H_liv_04	BaMasc_010	146	146	237	237	equal length haplotypes
15	st93male_07	male	HET	HET	0	H_liv_02	BaMasc_010	H_liv_02	BaMasc_010	149	146	237	237
16	st93male_08	male	HET	HET	0	BaMasc_015	BaMasc_017	BaMasc_015	BaMasc_017	146	140	240	237
25	st93male_09	male	HET	HET	0	H_liv_05	BaMasc_008	H_liv_05	BaMasc_008	146	149	234	237
26	st93male_10	male	HET	HET	0	H_liv_04	BaMasc_007	H_liv_04	BaMasc_007	146	131	237	237
27	st93male_11	male	HET	HET	0	BaMasc_006	BaMasc_010	BaMasc_006	BaMasc_010	131	146	234	237
28	st93male_12	male	HET	HET	0	H_liv_05	BaMasc_015	H_liv_05	BaMasc_015	146	146	234	240
29	st93male_13	male	HET	HET	0	BaMasc_010	BaMasc_014	BaMasc_010	BaMasc_014	146	134	237	237
30	st93male_14	male	HET	HET	0	BaMasc_008	BaMasc_012	BaMasc_008	BaMasc_012	149	152	237	234
31	st93male_15	male	HET	HET	0	H_liv_04	BaMasc_015	H_liv_04	BaMasc_015	146	146	237	240
32	st93male_16	male	HET	HET	0	H_liv_02	BaMasc_006	H_liv_02	BaMasc_006	149	131	237	234
129	st93male_17	male	HET	HET	0	BaMasc_010	BaMasc_012	BaMasc_010	BaMasc_012	146	152	237	234
130	st93male_18	male	HET	HET	0	H_liv_01	H_liv_02	H_liv_01	H_liv_02	137	149	234	237
131	st93male_19	male	HET	HET	0	BaMasc_008	BaMasc_012	BaMasc_008	BaMasc_012	149	152	237	234
132	st93male_20	male	HET	HET	0	BaMasc_006	BaMasc_008	BaMasc_006	BaMasc_008	131	149	234	237
133	st93male_21	male	HET	HET	0	H_liv_02	BaMasc_012	H_liv_02	BaMasc_012	149	152	237	234
134	st93male_22	male	HET	HET	0	BaMasc_008	BaMasc_009	BaMasc_008	BaMasc_009	149	149	237	237	equal length haplotypes
135	st93male_23	male	HET	HET	0	H_liv_05	BaMasc_010	H_liv_05	BaMasc_010	146	146	234	237
136	st93male_24	male	HET	HET	0	BaMasc_010	BaMasc_012	BaMasc_010	BaMasc_012	146	152	237	234
137	st93male_25	male	HET	HET	0	BaMasc_010	BaMasc_012	BaMasc_010	BaMasc_012	146	152	237	234
138	st93male_26	male	HET	HET	0	H_liv_02	BaMasc_006	H_liv_02	BaMasc_006	149	131	237	234
139	st93male_27	male	HET	HET	0	H_liv_04	BaMasc_015	H_liv_04	BaMasc_015	146	146	237	240
140	st93male_28	male	HET	HET	0	H_liv_03	BaMasc_006	H_liv_03	BaMasc_006	149	131	237	234
141	st93male_29	male	HET	HET	0	BaMasc_006	BaMasc_015	BaMasc_006	BaMasc_015	146	131	240	234
142	st93male_30	male	HET	HET	0	H_liv_02	BaMasc_010	H_liv_02	BaMasc_010	149	146	237	237
143	st93male_31	male	HET	HET	0	H_liv_01	BaMasc_015	H_liv_01	BaMasc_015	137	146	234	240
144	st93male_32	male	HET	HET	0	BaMasc_012	BaMasc_015	BaMasc_012	BaMasc_015	152	146	234	240
145	st93male_33	male	HET	HET	0	H_liv_01	H_liv_04	H_liv_01	H_liv_04	137	146	234	237
146	st93male_34	male	HET	HET	0	H_liv_01	H_liv_02	H_liv_01	H_liv_02	137	149	234	237
147	st93male_35	male	HET	HET	0	BaMasc_006	BaMasc_015	BaMasc_006	BaMasc_015	131	146	234	240
148	st93male_36	male	HET	HET	0	H_liv_04	BaMasc_015	H_liv_04	BaMasc_015	146	146	237	240
149	st93male_37	male	HET	HET	0	H_liv_01	H_liv_02	H_liv_01	H_liv_02	137	149	234	237
150	st93male_38	male	HET	HET	0	BaMasc_006	BaMasc_015	BaMasc_006	BaMasc_015	131	146	234	240
151	st93male_39	male	HET	HET	0	H_liv_03	BaMasc_007	H_liv_03	BaMasc_007	149	131	237	237
152	st93male_40	male	HET	HET	0	H_liv_02	BaMasc_008	H_liv_02	BaMasc_008	149	149	237	237	equal length haplotypes
153	st93male_41	male	HET	HET	0	H_liv_02	BaMasc_009	H_liv_02	BaMasc_009	149	149	237	237	equal length haplotypes
154	st93male_42	male	HET	HET	0	H_liv_01	BaMasc_015	H_liv_01	BaMasc_015	137	146	234	240
156	st93male_44	male	HET	HET	0	BaMasc_008	BaMasc_015	BaMasc_008	BaMasc_015	149	146	237	240
157	st93male_45	male	HET	HET	0	H_liv_05	BaMasc_006	H_liv_05	BaMasc_006	146	131	234	234
158	st93male_46	male	HET	HET	0	H_liv_02	BaMasc_015	H_liv_02	BaMasc_015	149	146	237	240
159	st93male_47	male	HET	HET	0	BaMasc_009	BaMasc_010	BaMasc_009	BaMasc_010	149	146	237	237
160	st93male_48	male	HET	HET	0	H_liv_03	BaMasc_008	H_liv_03	BaMasc_008	149	149	237	237	equal length haplotypes
161	st93male_49	male	HET	HET	0	H_liv_04	BaMasc_009	H_liv_04	BaMasc_009	146	149	237	237
162	st93male_50	male	HET	HET	0	H_liv_02	BaMasc_007	H_liv_02	BaMasc_007	149	131	237	237
163	st93male_51	male	HET	HET	0	BaMasc_015	BaMasc_017	BaMasc_015	BaMasc_017	146	140	240	237
164	st93male_52	male	HET	HET	0	H_liv_01	BaMasc_015	H_liv_01	BaMasc_015	137	146	234	240
165	st93male_53	male	HET	HET	0	H_liv_04	BaMasc_007	H_liv_04	BaMasc_007	146	131	237	237
166	st93male_54	male	HET	HET	0	BaMasc_006	BaMasc_015	BaMasc_006	BaMasc_015	131	146	234	240
167	st93male_55	male	HET	HET	0	BaMasc_010	BaMasc_015	BaMasc_010	BaMasc_015	146	146	237	240
168	st93male_56	male	HET	HET	0	H_liv_01	BaMasc_010	H_liv_01	BaMasc_010	137	146	234	237
169	st93male_57	male	HET	HET	0	H_liv_02	BaMasc_008	H_liv_02	BaMasc_008	149	149	237	237	equal length haplotypes
170	st93male_58	male	HET	HET	0	BaMasc_010	BaMasc_012	BaMasc_010	BaMasc_012	146	152	237	234
171	st93male_59	male	HET	HET	0	H_liv_02	BaMasc_010-18	H_liv_02	BaMasc_008	149	146	237	237	recombinant
172	st93male_60	male	HET	HET	0	H_liv_01	BaMasc_009	H_liv_01	BaMasc_009	137	149	234	237
173	st93male_61	male	HET	HET	0	BaMasc_015	BaMasc_017	BaMasc_015	BaMasc_017	146	140	240	237
174	st93male_62	male	HET	HET	0	BaMasc_012	BaMasc_015	BaMasc_012	BaMasc_015	152	146	234	240
175	st93male_63	male	HET	HET	0	BaMasc_008	BaMasc_011	BaMasc_008	BaMasc_011	149	152	237	240
176	st93male_64	male	HET	HET	0	H_liv_02	BaMasc_015	H_liv_02	BaMasc_015	149	146	237	240
177	st93male_65	male	HET	HET	0	H_liv_02	BaMasc_012	H_liv_02	BaMasc_012	149	152	237	234
178	st93male_66	male	HET	HET	0	H_liv_04	BaMasc_006	H_liv_04	BaMasc_006	146	131	237	234
179	st93male_67	male	HET	HET	0	H_liv_01	BaMasc_010	H_liv_01	BaMasc_010	137	146	234	237
180	st93male_68	male	HET	HET	0	H_liv_01	BaMasc_011	H_liv_01	BaMasc_011	137	152	234	240
181	st93male_69	male	HET	HET	0	BaMasc_010	BaMasc_012	BaMasc_010	BaMasc_012	146	152	237	234
182	st93male_70	male	HET	HET	0	H_liv_03	BaMasc_010	H_liv_03	BaMasc_010	149	146	237	237
183	st93male_71	male	HET	HET	0	BaMasc_008	BaMasc_012	BaMasc_008	BaMasc_012	149	152	237	234
184	st93male_72	male	HET	HET	0	H_liv_02	BaMasc_012	H_liv_02	BaMasc_012	149	152	237	234
185	st93male_73	male	HET	HET	0	H_liv_04	BaMasc_015	H_liv_04	BaMasc_015	146	146	237	240
186	st93male_74	male	HET	HET	0	H_liv_02	BaMasc_010	H_liv_02	BaMasc_010	149	146	237	237
187	st93male_75	male	HET	HET	0	BaMasc_008	BaMasc_016	BaMasc_008	BaMasc_016	149	137	237	237
188	st93male_76	male	HET	HET	0	H_liv_02	BaMasc_006	H_liv_02	BaMasc_006	149	131	237	234
189	st93male_77	male	HET	HET	1	BaMasc_009	BaMasc_018	BaMasc_009	BaMasc_018	146	149	237	234	ZZW
190	st93male_78	male	HET	HET	0	BaMasc_009	BaMasc_015	BaMasc_009	BaMasc_015	149	146	237	240
191	st93male_79	male	HET	HET	0	BaMasc_009	BaMasc_010	BaMasc_009	BaMasc_010	149	146	237	237
192	st93male_80	male	HET	HET	0	H_liv_04	BaMasc_006	H_liv_04	BaMasc_006	146	131	237	234
193	st93male_81	male	HET	HET	0	BaMasc_007	BaMasc_012	BaMasc_007	BaMasc_012	131	152	237	234
194	st93male_82	male	HET	HET	0	H_liv_01	BaMasc_015	H_liv_01	BaMasc_015	137	146	234	240
195	st93male_83	male	HET	HET	0	BaMasc_010	BaMasc_013	BaMasc_010	BaMasc_013	146	143	237	237
196	st93male_84	male	HET	HET	0	H_liv_04	BaMasc_015	H_liv_04	BaMasc_015	146	146	237	240
197	st93male_85	male	HET	HET	0	BaMasc_006	BaMasc_010	BaMasc_006	BaMasc_010	131	146	234	237
198	st93male_86	male	HET	HET	0	H_liv_04	BaMasc_015	H_liv_04	BaMasc_015	146	146	237	240
199	st93male_87	male	HET	HET	0	H_liv_02	BaMasc_007	H_liv_02	BaMasc_007	149	131	237	237
200	st93male_88	male	HET	HET	0	BaMasc_009	BaMasc_015	BaMasc_009	BaMasc_015	149	146	237	240
201	st93male_89	male	HET	HET	0	H_liv_03	H_liv_04	H_liv_03	H_liv_04	149	146	237	237
202	st93male_90	male	HET	HET	0	BaMasc_008	BaMasc_009	BaMasc_008	BaMasc_009	149	149	237	237	equal length haplotypes
203	st93male_91	male	HET	HET	0	BaMasc_007	BaMasc_008	BaMasc_007	BaMasc_008	131	149	237	237
204	st93male_92	male	HET	HET	0	BaMasc_009	BaMasc_012	BaMasc_009	BaMasc_012	149	152	237	234
205	st93male_93	male	HET	HET	0	BaMasc_006	BaMasc_010	BaMasc_006	BaMasc_010	131	146	234	237
206	st93male_94	male	HET	HET	0	BaMasc_006	BaMasc_015	BaMasc_006	BaMasc_015	131	146	234	240
207	st93male_95	male	HET	HET	0	BaMasc_008	BaMasc_009	BaMasc_008	BaMasc_009	149	149	237	237	equal length haplotypes
208	st93male_96	male	HET	HET	0	H_liv_02	BaMasc_006	H_liv_02	BaMasc_006	149	131	237	234
209	st93male_97	male	HET	HET	0	H_liv_04	BaMasc_008	H_liv_04	BaMasc_008	146	149	237	237
210	st93male_98	male	HET	HET	0	H_liv_01	H_liv_02	H_liv_01	H_liv_02	137	149	234	237
211	st93male_99	male	HET	HET	0	BaMasc_009	BaMasc_010	BaMasc_009	BaMasc_010	149	146	237	237
212	st93male_100	male	HET	HET	0	BaMasc_008	BaMasc_012	BaMasc_008	BaMasc_012	149	152	237	234
214	st93male_102	male	HET	HET	0	H_liv_02	BaMasc_007	H_liv_02	BaMasc_007	149	131	237	237
215	st93male_103	male	HET	HET	0	H_liv_02	H_liv_04	H_liv_02	H_liv_04	149	146	237	237
216	st93male_104	male	HET	HET	0	BaMasc_008	BaMasc_015	BaMasc_008	BaMasc_015	149	146	237	240
217	st93male_105	male	HET	HET	0	BaMasc_006	BaMasc_012	BaMasc_006	BaMasc_012	131	152	234	234
218	st93male_106	male	HET	HET	0	H_liv_02	BaMasc_012	H_liv_02	BaMasc_012	149	152	237	234
219	st93male_107	male	HET	HET	0	BaMasc_006	BaMasc_010	BaMasc_006	BaMasc_010	131	146	234	237
220	st93male_108	male	HET	HET	0	H_liv_01	H_liv_02	H_liv_01	H_liv_02	137	149	234	237
221	st93male_109	male	HET	HET	0	H_liv_02	BaMasc_012	H_liv_02	BaMasc_012	149	152	237	234
222	st93male_110	male	HET	HET	0	H_liv_02	BaMasc_006	H_liv_02	BaMasc_006	149	131	237	234
223	st93male_111	male	HET	HET	0	BaMasc_006	BaMasc_009	BaMasc_006	BaMasc_009	131	149	234	237
224	st93male_112	male	HET	HET	0	BaMasc_012	BaMasc_015	BaMasc_012	BaMasc_015	152	146	234	240

## Sheet: Liverpool 2006
individual id	morphological sex	exon 8 zygosity	exon 9 zygosity	W present	E8 hap 1	E8 hap 2	E9 hap 1	E9 hap 2	E8 hap 1 length	E8 hap 2 length	E9 hap 1 length	E9 hap 2 length	notes
liv_st06_fem_01	female	HEM	HEM	1	H_liv_01	N/A	H_liv_01	N/A	137	N/A	234	N/A
liv_st06_fem_02	female	HEM	HEM	1	BaMasc_008	N/A	BaMasc_008	N/A	149	N/A	237	N/A
liv_st06_fem_03	female	HEM	HEM	1	H_liv_03	N/A	H_liv_03	N/A	149	N/A	237	N/A
liv_st06_fem_04	female	HEM	HEM	1	H_liv_01	N/A	H_liv_01	N/A	137	N/A	234	N/A
liv_st06_fem_05	female	HEM	HEM	1	BaMasc_008	N/A	BaMasc_008	N/A	149	N/A	237	N/A
liv_st06_fem_06	female	HEM	HEM	1	BaMasc_007	N/A	BaMasc_007	N/A	131	N/A	237	N/A
liv_st06_fem_07	female	HEM	HEM	1	BaMasc_008	N/A	BaMasc_008	N/A	149	N/A	237	N/A
liv_st06_fem_08	female	HEM	HEM	1	BaMasc_011	N/A	BaMasc_011	N/A	152	N/A	240	N/A
liv_st06_fem_09	female	HEM	HEM	1	H_liv_02	N/A	H_liv_02	N/A	149	N/A	237	N/A
liv_st06_fem_10	female	HEM	HEM	1	H_liv_02	N/A	H_liv_02	N/A	149	N/A	237	N/A
liv_st06_fem_11	female	HEM	HEM	1	H_liv_02	N/A	H_liv_02	N/A	149	N/A	237	N/A
liv_st06_fem_12	female	HEM	HEM	1	BaMasc_007	N/A	BaMasc_007	N/A	131	N/A	237	N/A
liv_st06_fem_13	female	HEM	HEM	1	H_liv_05	N/A	H_liv_05	N/A	146	N/A	234	N/A
liv_st06_fem_14	female	HEM	HEM	1	H_liv_02	N/A	H_liv_02	N/A	149	N/A	237	N/A
liv_st06_fem_15	female	HEM	HEM	1	BaMasc_011	N/A	BaMasc_011	N/A	152	N/A	240	N/A
liv_st06_fem_16	female	HEM	HEM	1	H_liv_02	N/A	H_liv_02	N/A	149	N/A	237	N/A
liv_st06_fem_17	female	HEM	HEM	1	H_liv_05	N/A	H_liv_05	N/A	146	N/A	234	N/A
liv_st06_fem_18	female	HEM	HEM	1	BaMasc_007	N/A	BaMasc_007	N/A	131	N/A	237	N/A
liv_st06_fem_19	female	HEM	HEM	1	H_liv_02	N/A	H_liv_02	N/A	149	N/A	237	N/A
liv_st06_fem_20	female	HEM	HEM	1	BaMasc_011	N/A	BaMasc_011	N/A	152	N/A	240	N/A
liv_st06_fem_21	female	HEM	HEM	1	BaMasc_011	N/A	BaMasc_011	N/A	152	N/A	240	N/A
liv_st06_fem_22	female	HEM	HEM	1	BaMasc_008	N/A	BaMasc_008	N/A	149	N/A	237	N/A
liv_st06_fem_23	female	HEM	HEM	1	H_liv_02	N/A	H_liv_02	N/A	149	N/A	237	N/A
liv_st06_fem_24	female	HEM	HEM	1	BaMasc_019	N/A	BaMasc_019	N/A	152	N/A	240	N/A
liv_st06_fem_25	female	HEM	HEM	1	BaMasc_011	N/A	BaMasc_011	N/A	152	N/A	240	N/A
liv_st06_fem_26	female	HEM	HEM	1	BaMasc_011	N/A	BaMasc_011	N/A	152	N/A	240	N/A
liv_st06_fem_27	female	HEM	HEM	1	BaMasc_011	N/A	BaMasc_011	N/A	152	N/A	240	N/A
liv_st06_fem_28	female	HEM	HEM	1	H_liv_05	N/A	H_liv_05	N/A	146	N/A	234	N/A
liv_st06_fem_29	female	HEM	HEM	1	BaMasc_007	N/A	BaMasc_007	N/A	131	N/A	237	N/A
liv_st06_fem_30	female	HEM	HEM	1	H_liv_05	N/A	H_liv_05	N/A	146	N/A	234	N/A
liv_st06_fem_31	female	HEM	HEM	1	H_liv_02	N/A	H_liv_02	N/A	149	N/A	237	N/A
liv_st06_fem_32	female	HEM	HEM	1	H_liv_02	N/A	H_liv_02	N/A	149	N/A	237	N/A
liv_st06_fem_33	female	HEM	HEM	1	H_liv_02	N/A	H_liv_02	N/A	149	N/A	237	N/A
liv_st06_fem_34	female	HEM	HEM	1	BaMasc_008	N/A	BaMasc_008	N/A	149	N/A	237	N/A
liv_st06_fem_35	female	HEM	HEM	1	H_liv_01	N/A	H_liv_01	N/A	137	N/A	234	N/A
liv_st06_fem_36	female	HEM	HEM	1	H_liv_02	N/A	H_liv_02	N/A	149	N/A	237	N/A
liv_st06_fem_37	female	HEM	HEM	1	BaMasc_015	N/A	BaMasc_015	N/A	146	N/A	240	N/A
liv_st06_fem_38	female	HEM	HEM	1	BaMasc_008	N/A	BaMasc_008	N/A	149	N/A	237	N/A
liv_st06_fem_39	female	HEM	HEM	1	H_liv_05	N/A	H_liv_05	N/A	146	N/A	234	N/A
liv_st06_fem_40	female	HEM	HEM	1	H_liv_01	N/A	H_liv_01	N/A	137	N/A	234	N/A
liv_st06_fem_41	female	HEM	HEM	1	BaMasc_007	N/A	BaMasc_007	N/A	131	N/A	237	N/A
liv_st06_fem_42	female	HEM	HEM	1	BaMasc_008	N/A	BaMasc_008	N/A	149	N/A	237	N/A
liv_st06_fem_43	female	HEM	HEM	1	BaMasc_008	N/A	BaMasc_008	N/A	149	N/A	237	N/A
liv_st06_fem_44	female	HEM	HEM	1	H_liv_01	N/A	H_liv_01	N/A	137	N/A	234	N/A
liv_st06_fem_45	female	HEM	HEM	1	BaMasc_011	N/A	BaMasc_011	N/A	152	N/A	240	N/A
liv_st06_fem_46	female	HEM	HEM	1	BaMasc_011	N/A	BaMasc_011	N/A	152	N/A	240	N/A
liv_st06_fem_47	female	HEM	HEM	1	H_liv_05	N/A	H_liv_05	N/A	146	N/A	234	N/A
liv_st06_fem_48	female	HEM	HEM	1	H_liv_02	N/A	H_liv_02	N/A	149	N/A	237	N/A
liv_st06_male_01	male	HET	HET	0	H_liv_02	BaMasc_011	H_liv_02	BaMasc_011	149	152	237	240
liv_st06_male_02	male	HET	HET	0	H_liv_02	H_liv_03	H_liv_02	H_liv_03	149	149	237	237	equal length haplotypes
liv_st06_male_03	male	HET	HET	0	H_liv_03	BaMasc_011	H_liv_03	BaMasc_011	149	152	237	240
liv_st06_male_04	male	HET	HET	0	H_liv_02	H_liv_05	H_liv_02	H_liv_05	149	146	237	234
liv_st06_male_05	male	HET	HET	0	H_liv_02	BaMasc_011	H_liv_02	BaMasc_011	149	152	237	240
liv_st06_male_06	male	HET	HET	0	H_liv_02	BaMasc_007	H_liv_02	BaMasc_007	149	131	237	237
liv_st06_male_07	male	HET	HET	0	BaMasc_007	BaMasc_011	BaMasc_007	BaMasc_011	131	152	237	240
liv_st06_male_08	male	HET	HET	0	BaMasc_006	BaMasc_011	BaMasc_006	BaMasc_011	131	152	234	240
liv_st06_male_09	male	HET	HET	0	BaMasc_007	BaMasc_011	BaMasc_007	BaMasc_011	131	152	237	240
liv_st06_male_10	male	HET	HET	0	H_liv_05	BaMasc_007	H_liv_05	BaMasc_007	146	131	234	237
liv_st06_male_11	male	HET	HET	0	BaMasc_008	BaMasc_015	BaMasc_008	BaMasc_015	149	146	237	240
liv_st06_male_12	male	HET	HET	0	BaMasc_011	BaMasc_015	BaMasc_011	BaMasc_015	152	146	240	240
liv_st06_male_13	male	HET	HET	0	H_liv_05	BaMasc_015	H_liv_05	BaMasc_015	146	146	234	240
liv_st06_male_14	male	HET	HET	0	H_liv_05	BaMasc_007	H_liv_05	BaMasc_007	146	131	234	237
liv_st06_male_15	male	HET	HET	0	H_liv_02	BaMasc_007	H_liv_02	BaMasc_007	149	131	237	237
liv_st06_male_16	male	HET	HET	0	H_liv_05	BaMasc_015	H_liv_05	BaMasc_015	146	146	234	240
liv_st06_male_17	male	HET	HET	0	H_liv_02	H_liv_05	H_liv_02	H_liv_05	149	146	237	234
liv_st06_male_18	male	HET	HET	0	H_liv_02	BaMasc_007	H_liv_02	BaMasc_007	149	131	237	237
liv_st06_male_19	male	HET	HET	0	H_liv_02	H_liv_05	H_liv_02	H_liv_05	149	146	237	234
liv_st06_male_20	male	HET	HET	0	H_liv_05	BaMasc_011	H_liv_05	BaMasc_011	146	152	234	240
liv_st06_male_21	male	HET	HET	0	H_liv_05	BaMasc_007	H_liv_05	BaMasc_007	146	131	234	237
liv_st06_male_22	male	HET	HET	0	H_liv_03	BaMasc_015	H_liv_03	BaMasc_015	149	146	237	240
liv_st06_male_23	male	HET	HET	0	H_liv_05	BaMasc_017	H_liv_05	BaMasc_017	146	140	234	237
liv_st06_male_24	male	HET	HET	0	H_liv_03	H_liv_05	H_liv_03	H_liv_05	149	146	237	234
liv_st06_male_25	male	HET	HET	0	H_liv_01	H_liv_05	H_liv_01	H_liv_05	137	146	234	234
liv_st06_male_26	male	HET	HET	0	H_liv_02	BaMasc_015	H_liv_02	BaMasc_015	149	146	237	240
liv_st06_male_27	male	HET	HET	0	H_liv_05	BaMasc_011	H_liv_05	BaMasc_011	146	152	234	240
liv_st06_male_28	male	HET	HET	0	H_liv_05	BaMasc_007	H_liv_05	BaMasc_007	146	131	234	237
liv_st06_male_29	male	HET	HET	0	H_liv_01	H_liv_05	H_liv_01	H_liv_05	137	146	234	234
liv_st06_male_30	male	HET	HET	0	H_liv_01	BaMasc_011	H_liv_01	BaMasc_011	137	152	234	240
liv_st06_male_31	male	HET	HET	0	H_liv_02	BaMasc_015	H_liv_02	BaMasc_015	149	146	237	240
liv_st06_male_32	male	HET	HET	0	BaMasc_008	BaMasc_015	BaMasc_008	BaMasc_015	149	146	237	240
liv_st06_male_33	male	HET	HET	0	H_liv_01	BaMasc_011	H_liv_01	BaMasc_011	137	152	234	240
liv_st06_male_34	male	HET	HET	0	H_liv_05	BaMasc_008	H_liv_05	BaMasc_008	146	149	234	237
liv_st06_male_35	male	HET	HET	0	H_liv_01	H_liv_02	H_liv_01	H_liv_02	137	149	234	237
liv_st06_male_36	male	HET	HET	0	H_liv_02	BaMasc_017	H_liv_02	BaMasc_017	149	140	237	237
liv_st06_male_37	male	HET	HET	0	H_liv_01	H_liv_05	H_liv_01	H_liv_05	137	146	234	234
liv_st06_male_38	male	HET	HET	0	H_liv_05	BaMasc_007	H_liv_05	BaMasc_007	146	131	234	237
liv_st06_male_39	male	HET	HET	0	H_liv_02	BaMasc_007	H_liv_02	BaMasc_007	149	131	237	237
liv_st06_male_40	male	HET	HET	0	H_liv_05	BaMasc_017	H_liv_05	BaMasc_017	146	140	234	237
liv_st06_male_41	male	HET	HET	0	BaMasc_006	BaMasc_017	BaMasc_006	BaMasc_017	131	140	234	237
liv_st06_male_42	male	HET	HET	0	H_liv_01	H_liv_02	H_liv_01	H_liv_02	137	149	234	237
liv_st06_male_43	male	HET	HET	0	H_liv_02	BaMasc_017	H_liv_02	BaMasc_017	149	140	237	237
liv_st06_male_44	male	HET	HET	0	H_liv_02	H_liv_05	H_liv_02	H_liv_05	149	146	237	234
liv_st06_male_45	male	HET	HET	0	H_liv_01	H_liv_05	H_liv_01	H_liv_05	137	146	234	234
liv_st06_male_46	male	HET	HET	0	BaMasc_008	BaMasc_017	BaMasc_008	BaMasc_017	149	140	237	237
liv_st06_male_47	male	HET	HET	0	BaMasc_008	BaMasc_015	BaMasc_008	BaMasc_015	149	146	237	240
liv_st06_male_48	male	HET	HET	0	H_liv_02	BaMasc_017	H_liv_02	BaMasc_017	149	140	237	237

## Sheet: wild females
country	population	3digit ID	morphological sex	generation	date captured (original wild parent)	W present	haplotype_id	exon 8 zygosity	exon 8 seq	exon 9 zygosity	exon 9 seq	remove_for_population_stats	notes
South Africa	False Bay	an043	female	wild	2007-03-01	1	BaMasc_017	HEM	CCTTTGATGAAACATTTATTCAAGCATTATCTTCTCTGCCTAGGAAACCAAATCCTGTCAAAATTATATATAATCATACTAATAATAATAATAATAATACTAATAGTACTAACGCGCCTCCTGAGGTACTTCAAACGCTA	HEM	ACGATGCAAACAAAAACGCAAGCACAAGCAATAGCACCACAAATGGTTCCCAACACTACTCAAACAGACAAGAGGCACCTGCACCTGTGACGGTGACGGTTCATTCAAACCATATGTTTCCATCACAACCGGGAACTGGTGTACCTGGGGTCTCCAACGCTCCAGTTTTCGCCCCTCAGGCACCGTCTGCACCGCCGCCCTACCAGCCGTATCAGCCAATGCCACCGACCGGGCATT	N
South Africa	False Bay	an044	female	wild	2007-03-01	1	BaMasc_158	HEM	CCTTTGATGAAACATTTATTCAAGCATTATCTTCTCTGCCTAGGAAACCAAATCCTGTCAAAATTATATATAATCATCATAATACTAATAATACTAATAATAATAATAACAGTACTAATGCGCCTCCTGAGGTACTTCAAACGCTA	HEM	ACGATGCAAACAAAAACGCAAGCACAAGTAATAGCACCACAAATGGTTCCCAACACTATTCAAACAGACAAGAGGCACCTGCACCTGTGACGGTGACGGTGAATTCAAATCATATGTTTCCATCCCAAACGGGAACTGTACCTGGGGTCTCCAATGCTCCGGTGTTTGCGCCTCAAGCACCATCCGCACCGCCGCCCTACCAGCCGTACCAGCCAATGCCACCGACCGGCCATT	N
South Africa	False Bay	an045	female	wild	2007-03-01	1	BaMasc_006	HEM	GCTTTGATGATACATTTATTCAAGCATTGTCTTCTCTGCCTAGAAAACCAAACCCTGTCAAAATTATAAATTATAATAATACTAATAATAATAATACTACGAATGCGCCTCCTGAGGTACTTCAAACGCTA	HEM	ATGACGCAAACAAAAACACAAGCACAAGCAATAGCACCGTAAACGGCTCTCAACACTATTCGAACAGGCAAGAGGCACCTGCACCTGTGACGGTGAACGTCAATTCAAATTTGTTTCCATCACAATCGGGAACTGGTGTACCTGTGGGTACTTCAGCTCCGGTATTCGCACCTCAAGCACCGTCCGCACCGCCGCCCTACCAGCCGTACCAGCCGATGCCACCAACTGGGCATT	N
South Africa	False Bay	an374	female	wild	2006-07-01	1	BaMasc_082	HEM	GATTTGATGAAACATTTATTCAAGCATTATCTTCTCTGCCTAGAAAAACAAATCCTGTTAAAATTATATATACTACTAATAATAATACTAATAATAATAATACTAACACAAATGCGCCTCCCGAGGTACTTCAAACGCTA	HEM	ACACAGATGTAAATAAAAACCCAAGTACAAGCAATAGCACCACAAACGGTTCCCAACACTATTCAAACAGGCAAGAAGCACCTGCACCCGTGACGGTGAACGTGAATTCAAGTAATATGTTTCCATCACAACTGGGAACTGGTGTCCCTGGAGTCCCCACTGCTCCAGTGTTCGCGCCTCAGGCACCTTCCGCACCACCACCCTACCAGCCGTACCAGCCAATGCCACCTACCGGCCATT	N
South Africa	False Bay	an375	female	wild	2006-07-01	1	BaMasc_083	HEM	CCTTTGATGAAACTTTTATTCAAGCATTATCTTCTCTGCCTAGGAAACCAAATCCTGTCAAAATTATATATAATCATAATACTAATAATCATAATAATACTAATAATAATAGTACTAATGCGCCTCCTGAGGTACTTCAAACGCTA	HEM	ACGATGCAAACAAAACCACATGTACAAGTAATAGTACCACAAACGGTTCCCAACACTATTCAAACAGACAAGAGGTACCTGCACCTGTGACGGTGAACGTGAATTCAAGCATGTTTCCATCACAATCCGGAACTGGTGTCCCTGGAGTTGTATCAGCTCCAGTCTTCGCGCCTCAGGCACCGTCCGCGCCGCCGCCCTACCAGCCGTACCAGCCAATGCCACCGACCGGTCATT	N
South Africa	False Bay	an376	female	wild	2006-07-01	1	BaMasc_084	HEM	AATTTGATGAAACATTTTTTCAAGCAATATCTTCTCTGCCTAGGAAACCAAATCCTGTCAAAATTATATATCATAATAATAGTAATATTAATAATAGTACAAATGCGCCTCCTGAGGTACTTCAAACGCTA	HEM	ACCCAGATGTAAACAAGAACGCAAGCACAAGCAATAGCACAATAAACGGCTCTCAACACTATTCAAACAGGCAAGAAGCACCTGCACCTGTGACGGTGACGGTTAATTCGAGTATGTTTCCACCATCGCAAGGAACTGGTGTACCTGGGGTCCCCACTGCTCCGGTGTTTACGCCACAGGCACCATCCGCACCGCCGCCCTACCAGCCGTACCAACCAATGCCACCGACAGGGCATT	N
South Africa	False Bay	an377	female	wild	2006-07-01	1	BaMasc_085	HEM	GATTTGATGAAACATTTTTTCAAGCATTATCTTCTTTGCCTAGAAAACCAAATCCTGTTAAAATTATATATAATACTAATAATAATAATACTAATACAAATGCGCCTCCTGAGGTACTTCAAACGCTA	HEM	ACCCTGATGTAAACAAAAACGCAAGCACAAGTAATAGCACCACAAACAGTTCCCAACACTATTCAAATAGACAAGAGGTACCTGCACCTGTGACGGTGACGGTGAATTCAAATCATATGTTTCCCTCACAACCGGGAGCTACTGTACCGGGGGTCCCCACTGCTCCAGTCTTCGCCCCTCAAGCACCGTCCGCACCGCCGCCCTACCAGCCGTATCAGCCAATGCCACCGACCGGGCATT	N
South Africa	False Bay	an378	female	wild	2006-07-01	1	BaMasc_054	HEM	GATTTGATGAAACATTTATTCAAGCATTATCTTCTCTGCCTAGGAAAACAAATCCTGTCAAAATTATATATAATAATAATAGTAATAGTACTAATACAAATGCGCCTCCTGAGGTTTTTCAAACGCTA	HEM	ACCCAGATGTAAACAAAAACATATGCACCAGCAATAGCACAATAAACGGCTCCCAACACTATTCAAACAGGCAAGAGGCACCTGCACCTGTGACAGTGAATGTGAATTCAAGTAATATGTTTCCATCACAACCGGGAACTGGTGTCCCTGGGGTCTCCACTGCTCCGGTATTCGCACCTCAGGCACCGTCCGCGCCGCCACCTTACCAATCTTACCAGCCCATGCCACCTACCGGGCATT	N
South Africa	False Bay	an379	female	wild	2006-07-01	1	BaMasc_086	HEM	CATTTGATGAAACATTTATTCAAGCATTATCTTCTCTGCCTAGGAAACCAAATCCTGTCAAAATTATATATAATCATAATAATAGTACTAATAATACTAATAATACTAATAATAATAGTAATGCGCCTCCTGAGGTACTTCAAACGCTA	HEM	ACCCAGATATAAATAAAAACGCAAGCACAAGCAATAGCACAATAAACGGCTCCCAACACTATTCGAACAGGCAAGAGGCACCTGCACCCGTGACAGTGAATGTGAATGCAAGTAATATGTTTCCATCACAACCGGGAACTGGTGTCCCTGGGGTCACCACTGCTCCAGTCTTCGCTCCTCAAGCATCGTCTGCACCGCCGCCCTACCAGCCGTACCAGCTAATGCCACCGACCGGACATT	N
South Africa	False Bay	an380	female	wild	2006-07-01	1	BaMasc_087	HEM	CATTTGATGAAACATTTATTCAAGCATTATCTTCTCTGCCTAGGAAACCAAATCCTGTCAAAATTATATATCATAATCATACTAATAATAATAATAATAGTACTAATAGTACCAATGCGCCTCCTGAGGTACTTCAAACACTA	HEM	ACGATGCAAACAAAAACGCAAGCACAAGTAATAGCACCACAAACGGTTCCCAACACTATTCAAACAGACAAGAGGTACCTGCACCTGTGACGGTGACGGTGAATTCAAATCATATGTTTCCATCACAACCGGGAACTGGTGTACCTGGGGTCTCCAATGCTCCAGTTTTCGCGCCTCAGGCACCGTCCGCGCCACCGCCCTACCAGCCGTACCAACCAATGCCACCGACAGGGCATT	N
South Africa	False Bay	an381	female	wild	2006-07-01	1	BaMasc_088	HEM	CATTTGATGAAACATTTATTCAAGCATTATCTTCTCTGCCTAGGAAACCAAATCCGGTCAAAATTATATATAATCATACTAATAATAATAATAATAATAGTAATGCGCCTCCTGAGGTACTTCAAACGCTA	HEM	ACGATGCAAACAAAAACGCAAGCACAAGCAATAGCACCACAAACGGTTCCCAACACTATTCAAACAGACAAGAGGTACCTACACCTGTGACGGTGACGGTGAATTCAAATCATATGTTTCCATCACAACCGGGAACTGGTGTACCTGGGGTCTCCAATGCTCCAGTTTTCGCGCCTCAGGCACCGTCTGCACCGCCGCCCTACCAGCCGTACCAGCCAATGCCGCCGACCAGCCATT	N
South Africa	False Bay	an382	female	wild	2006-07-01	1	BaMasc_061	HEM	CCTTTGATGAAACATTAATTCAAGCATTATCTTCTCTGCCTAGGAAACCAAATCCTGTCAAAATTATATATAATCATAATACTAATAGTAATAATAACAGTACTAATGCGCCTCCTGAGGTACTTCAAACGCTA	HEM	ACCCAGATATAAACAAAAACGCAAGCACAAGCAATAGCACTATAAACGGCTCCCAACACTATTCAAACAGGCAAGAGGTACCTGCACCTGTGACAGTGAACGTGAATTCAAGTATGTTTCCATCACAACCGGGAACTGGTGTACCTGGGGTCTCCAATGCTCCAGTTTTCGCGCCTCAAGCACCATCCGCGCCGCCGCCCTACCAGCCGTATCAGCCAATGCCACCGACCGGGCATT	N
South Africa	False Bay	an383	female	wild	2006-07-01	1	BaMasc_089	HEM	CCTTTGATGAAACATTTATTCAAGCATTATCTTCTCTGCCTAGGAAACCAAATCCTGTCAAAATTATATATAATAATCATACTAATAATAATAATACTCATAGTACGAATGCGCCTCCTGAGGTACTTCAAACGCTA	HEM	ACGACGTAAACAAAAATGCAAGCACAAGCAATAGCACAATAAACGGCTCCCAACATTATTCAAATAGGCAAGAGGCACCTGTGCCCGTCACAGTGAACGTGAATTCAAGTAATGTGTTTCCATCACAATCCGGAACCGGTGTACCTGGGGTCACCACTGCTCCAGTCTTTGCGCCTCAAGCACCGTCCGCGCCGCCGCCCTACCAGCCGTACCAGCCAATGCCACCGACCGGCCATT	N
South Africa	False Bay	an384	female	wild	2006-07-01	1	BaMasc_090	HEM	CATTTGATGAAACATTTATTCAAGCATTATCTTCTCGGCCTAGGAAACCAAATCCTGTCAAAATTATATATAATAATCATAATCATAATAATACTAATAATAATGCGCCTCCTGAGGTACTTCAAACGCTA	HEM	ACGACGTAAACAAAAATGCAAGCACAAGCAATAGCACAATAAACGGCTCCCAACACTATTCGAACAGGCAAGAGGCACCTGTGCCCGTCACAGTGAACGTGAATTCAAGTAATGTATTTCCATCACAATCCGGAACCGGTGTACCTGGGGTCCCCACTGCTCCGGTGTTTACGCCACAGGCACCATCCGCGCCGCCGCCCTACCAGCCGTATCAGTCAATGCCACCGACCGGGCATT	N
South Africa	False Bay	an385	female	wild	2006-07-01	1	BaMasc_091	HEM	CCTTTGATGAAACATTTATTCAAGCATTATCTTCTCTGCCTAGGAAACCAAATCCTGTCAAAATTATATATCATAATAATAATAGTACTAATAATACTAATCATAGTAATGCGCCTCCCGAGGTACTTCAAACGCTA	HEM	ACGATGCAAACAAAAACGCAAGCACAAGTAATAGCACCACAAATGGTTCCCAACACTATTCAAACAGACAAGAGGCATCTGCACCTGTGACGGTGAACGTGAATTCAAGTATGTTTCCATCACAACCGGGAACTGGTGTACCTGGGGTCTCTAATGCTCAAGTTTTCGCGCCTCAGGCACCATCCGCACCGCCACCCTACCAGCCGTATCAGCCAATGCCACCGACCGGGCATT	N
South Africa	False Bay	an386	female	wild	2006-07-01	1	BaMasc_006	HEM	GCTTTGATGATACATTTATTCAAGCATTGTCTTCTCTGCCTAGAAAACCAAACCCTGTCAAAATTATAAATTATAATAATACTAATAATAATAATACTACGAATGCGCCTCCTGAGGTACTTCAAACGCTA	HEM	ATGACGCAAACAAAAACACAAGCACAAGCAATAGCACCGTAAACGGCTCTCAACACTATTCGAACAGGCAAGAGGCACCTGCACCTGTGACGGTGAACGTCAATTCAAATTTGTTTCCATCACAATCGGGAACTGGTGTACCTGTGGGTACTTCAGCTCCGGTATTCGCACCTCAAGCACCGTCCGCACCGCCGCCCTACCAGCCGTACCAGCCGATGCCACCAACTGGGCATT	N
South Africa	False Bay	an387	female	wild	2006-07-01	1	BaMasc_092	HEM	CCTTTGATGAAACATTTATTCAAGCATTATCTTCTCTGCCTAGGAAACCAAATCCTGTCAAAATTATATATAATAATACTAATAATAATCATAATACTAATAGTACTAATGCGCCTCCTGAGGTACTTCAAACGCTA	HEM	ACGATGCAAACAAAAACGCAAGCACAAGTAATAGCACCACAAATGGTTCCCAACACTATTCAAACAGACAAGAGGCACCTGCACCTGTGACGGTGACGGTGAATTCAAATCATATGTTTCCATCACAATCGGGAACTGGTGTACCTGGGGTCTCCAATGCTCCAGTCTTCGCGCCTCAGGCACCATCTGCACCGCCGCCCTACCAGCCGTACCAGCCAATGCCACCAACCGGACATT	N
South Africa	False Bay	an388	female	wild	2006-07-01	1	BaMasc_093	HEM	CATTTGATGAAACATTTATTCAAGCATTATCTTCTCTGCCTAGGAAACCAAATCCTGTCAAAATTATATATAACCATCATACTAATAATAATAATAATAATAACAGTACTAATGCGCCTCCTGAGGTACTTCAAACGCTA	HEM	ACGATGCAAACAAAAACGCAAGCACAAGTAATAGCACCACAAATGGTTCCCAACACTATTCAAACAGACAAGAGGCACCTGCACCTGTGACGGTGACGGTTCATTCAAATCATATGTTTCCATCACAACCGGGAGCTACTGTACCGGGGGTTCCCACTGCTCCAGTCTTCGCGCCTCAAGCACCGTCCGCACCGCCGCCCTACCAGCCGTACCAGCCAATACCGCCGACCGGCCATT	N
South Africa	False Bay	an390	female	wild	2006-07-01	1	BaMasc_095	HEM	CATTTGATGAAACATTTATTCAAGCATTATCTTCTCTGCCTAGAAAACCAAATCCTGTCAAAATTATATATAATCACCATAATACTAATAATAATAGTACTAATGCGCCTCCTGAGGTATTTCAAACGCTA	HEM	ACGATGCAAACAAAAACGCAAGCACAAGTAATAGCACCACAAACGGTTCCCAACACTATTCAAACAGACAAGAGGCACCTGCACCTGTGACGGTGACGGTGAATTCAAATCATATGTTTCCATCACAACCGGGAACTGGTGTACCTGGGGTCTCTAATGCTCAAGTTTTCGCGCCTCAAGCACCATCCGCACCGCCACCCTACCAGCCGTACCAGCCAATGCCACCGACCGGGCATT	N
South Africa	False Bay	an391	female	wild	2006-07-01	1	BaMasc_096	HEM	CATTTGATGAAACATTTATTCAAGCATTATCTTCTCTGCCTAGGAAACCAAATCCTGTCAAAATTATATACCATAATCATAATAATAATACTAATAATACTAATAATGCGCCTCCTGAGGTACTTCAAACGCTA	HEM	ACGATGCAAACAAAAACGCAAGCACAAGTAATAGCACCATAAACGGTTCCCAACAGTATACAAACAGGCAAGAGGCACCTGTACCTGTGACAGTGAACGTAAATTCGAGTATGTTTCCATCACAACCGGGAACTGGTGTGCCTGGGGTCTCTAATGCTCAAGTTTTCGCGTCTCAGGCACCATCTGCACCGCCACCCTACCAGCCGTACCAACCAATGCCACCGACAGGGCATT	N
South Africa	False Bay	an392	female	wild	2006-07-01	1	BaMasc_097	HEM	CATTTGATGAAACATTTATTCAAGCATTATCTTCTCTGCCTAGGAAACCAAATCCTGTCAAAATTATATATAATAATCATAATAATAGTAATAATAGTACTAATAATAATGCGCCTCCTGAGGTACTTCAAACGCTA	HEM	ACGATGCAAACAAAAACGCAAGCACAAGTAATAGCACCACAAACGGTTCCCAACACTATTCAAACAGACAAGAGGTACCTGTACCTGTGACAGTGAACGTAAATTCGAGTATGTTTCCATCACAACCGGGAACTGGTGTACCTGGGGTCTCCAATGCTCCAGTTTTCGCCCCTCAGGCACCGTCTGCACCGCCGCCCTACCAGCCGTATCAGCCAATGCCACCGACCGGGCATT	N
South Africa	False Bay	an393	female	wild	2006-07-01	1	BaMasc_098	HEM	CCTTTGATGAAACATTTATTCAAGCATTATCTTCTCTGCCTAGGAAACCAAATCCTGTCAAAATTATTTATAATAATCATAATCATAATCATAATAGTACTAATAATAGTACTAATAATAGTACTAATGCGCCTCCTGAAGTACTTCAAACACTA	HEM	ACGATGCAAACAAAAACGCAAGCACAAGTAATAGCACCACAAATGGTTCCCAACACTATTCAAACAGACAAGAGGCACCTGCACCTGTGACGGTGACGGTTCATTCAAACCATATGTTTCCATCACAACCGGGAACTGGTGTACCTGGGGTCTCCAATGCTCCAGTTTTCGCGCCTCAGGCACCGTCCGCGCCGCCGCCTTACCAGCCGTACCAGCCAATGCCACCGACCGGGCATT	N
South Africa	False Bay	an394	female	wild	2006-07-01	1	BaMasc_099	HEM	CCTTTGATGAAACATTTATTCAAGCATTATCTTCTCTGCCTAGGAAACCAAATCCTGTCAAAATTATATATAATAATCATAATCATAATAATAATAATAATAATACTAATAATAATGCGCCTCCTGAGGTACTTCAAACGCTA	HEM	ACGATGCAAGCAAAAACGCAAGCACAAGTAATAGCACCACAAACGGTTCCCAACACTATTCAAACAGACAAGAGGCACCTGCACCTGTGACGGTGACGGTGAATTCAAATAATATGTTTCCATCACAACCGGGAACTGGTGTACCTGGGGTCTCCAATGCTCCAGTTTTCGCGCCTCAAGCATCGTCTGCACCGCCGCCCTACCAGCTGTACCAGCCAATGCCACCGACCGGGCATT	N
South Africa	False Bay	an395	female	wild	2006-07-01	1	BaMasc_090	HEM	CATTTGATGAAACATTTATTCAAGCATTATCTTCTCGGCCTAGGAAACCAAATCCTGTCAAAATTATATATAATAATCATAATCATAATAATACTAATAATAATGCGCCTCCTGAGGTACTTCAAACGCTA	HEM	ACGACGTAAACAAAAATGCAAGCACAAGCAATAGCACAATAAACGGCTCCCAACACTATTCGAACAGGCAAGAGGCACCTGTGCCCGTCACAGTGAACGTGAATTCAAGTAATGTATTTCCATCACAATCCGGAACCGGTGTACCTGGGGTCCCCACTGCTCCGGTGTTTACGCCACAGGCACCATCCGCGCCGCCGCCCTACCAGCCGTATCAGTCAATGCCACCGACCGGGCATT	N
South Africa	False Bay	an396	female	wild	2006-07-01	1	BaMasc_100	HEM	CCTTTGATGAAACATTTATTCAAGCATTATCTTCTCTGCCTAGGAAACCAAATCCTGTCAAAATTATATATAATCATCATACTAATAATAGTACTAATAATAGTACTAATAATAATAATAACAGTACTAACGCGCCTCCTGAGGTACTTCAAACGCTA	HEM	ACGATGCAAGCAAAAACGCAAGCACAAGTAATAGCACCACAAACGGTTCCCAACACTATTCAAACAGACAAGAGGCACCTGCACCTGTGACGGTGACGGTTCATTCAAACCATATGTTTCCATCACAACCGGCAACTGGTGTACCTGGGGTCTCCAACGCTCCAGTTTTCGCGCCTCAGGCACCGTCCGCGCCGCCGCCCTACCAGCCGTACCAGCCAATGCCACCGACCGGGCATT	N
South Africa	False Bay	an419	female	wild	2007-05-01	1	BaMasc_045	HEM	CATTTGATGAAACATTTATTCAAGCATTATCTTCTCTGCCTAGGAAACCAAATCCTGTCAAAATTATATATCATAATCATACTAATAATAGTAATAATAGTAATGCGCCTCCTGAGGTACTTCAAACGCTA	HEM	ACGATGCAAACAAAAACGCAAGCACAAGTAATAGCACCACAAACGGTTCCCAACACTATTCAAACAGACAAGAGGTACCTGCACCTGTGACGGTGACGGTGAATTCAAATCATATGTTTCCATCACAACCGGGAACTGGTGTACCTGGGGTCTCCAATGCTCCAGTTTTCGCGCCTCAGGCACCGTCTGCACCGCCGCCCTACCAGCCGTACCAGCCAATGCCACCGAGCGGGCATT	N
South Africa	False Bay	an420	female	wild	2007-05-01	1	BaMasc_101	HEM	CCTTTGATGATACACTTATTCAAGCATTATCTTCTCTGCCTAGGAAACCAAATCCTGTCAAAATTATATATAATCATCATAATCATACTAATAATAATAATAATAATAGTACTACTACTAATGCGCCTCCTGAGGTACTTCAAACGCTA	HEM	ACGACGTAAACAAGAACGCAAGCACAAGCAATAGCACAGTAAACGGCTCACAACAACACTATTCAAACAGGCAAGAGGCACCTGCACCTGTGACGGTGACAGTGAATTCAAATATGTTTCCACCACAACCTGGAACTGGTGTACCTGGGGTCTCTAATGCTCAAGTTTTCGCGCCTCAGGCACCATCCGCACCGCCACCCTACCAGCCGTATCAGCCAATGCCACCGACCGGGCATT	N
South Africa	False Bay	an421	female	wild	2007-05-01	1	BaMasc_102	HEM	CATTTGATGAAACATTTATTCAAGCATTATCTTCTCTGCCTAGGAAACCAAATCCTGTCAAAATTATATATAATAATCATAATCATAATAATACTAATCATAATAATACTAATCATAATAATACCAATGCGCCTCCTGAGGTACTTCAAACGCTA	HEM	ACGACGTAAACAAAAACGCAAGCACAAGCAATAGCACAGTAAACGGCTCACAGCAACACTATTCAAACAGGCAAGAGGTACCTGCACCTGTGACGGTGACAGTGAATTCAAATATGTTTCCACCACAATCCGGAACCAGTGTACCTGGGGTCCCCACTACTCCGGTGTTTACGCCACAGGCACCATCCGCACCGCCGCCCTACCAGCCGTACCAGCCAATGCCACCGACAGGGCATT	N
South Africa	False Bay	an422	female	wild	2007-05-01	1	BaMasc_103	HEM	CATTTGATGAAACATTTATTCAAGCATTATCTTCTCTGCCCAGGAAACCAAATCCTGTCAAAATCATATATCATAATCATAATAATAATTCTAATAATAATACTAATAATGCGCCTCCTGAGGTACTTCAAACGCTA	HEM	ACGATGCAAACAAAAACGCAAGCACAAGTAATAGCACCACAAACGGTTCCCAACACTATTCAAACAGACAAGAGGCACCTGCACCTGTGACGGTGACGGTTCATTCAAACCATATGTTTCCATCACAACCGGGAACTGGTGTACCTGGGGTCTCTAATGCTCAAGTTTTCGCGCCTCAGGCACCGTCCGCGCCGCCGCCTTACCAGCCGTACCAGCCAATGCCACCGACCGGGCATT	N
South Africa	False Bay	an423	female	wild	2007-05-01	1	BaMasc_104	HEM	AATTTGATGAAACATTTTTTCAAGCAATATCTTCTCTGCCTAGGAAACCAAATCCTGTTAAAATTATATATCATAATAATAGTAATAGTAATAATAGTACAAATGCGCCTCCTGAGGTACTTCAAACGCTA	HEM	ACCCAGATGTAAACAAGAACGCAAGCACAAGCAATAGCAACATAAACGGCTCTCAACACTATTCAAACAGGCAAGAAGCACCTGCACCTGTGACGGTGACGGTTAATTCGAGTATGTTTCCACCATCGCAAGGAACTGGTGTACCTGGGGTCCCCACTGCTCCGGTGTTTACGCCACAGGCACCATCCGCACCGCCGCCCTACCAGCCGTACCAACCAATGCCACCGACAGGGCATT	N
South Africa	False Bay	an424	female	wild	2007-05-01	1	BaMasc_105	HEM	CCTTTGATGAAACATTTATTCAAGCATTATCTTCTCTGCCTAGGAAACCAAATCCTGTCAAAATTATATATAATAATACTAATAATAGTACTAATAGTACTAATGCGCCTCCTGAGGTACTTCAAACGCTA	HEM	ACTCAGATGTAAACAAAAACACAAGCAATAGCACAGTAAACGGCTCACAGCAATACTATTCAAATAGGCAAGAGGCACCTGCACCTGTGACAGTGAACGTGAATTCAAGTATGTTTCCATCACAATCGGGAGCTACTGTACCAGGCGTCCCCACTGCTCCAGTCTTCGCGTCTCAGGCACCGTCTGCACCGCCGCCATACCAGCCGTACCAGCCAATGCCGCCGACCGGCCATT	N
South Africa	False Bay	an425	female	wild	2007-05-01	1	BaMasc_106	HEM	CCTTTGATGAAACGTTTTTTCAAGCATTATCTTCTCTGCCTAGGAAACCAAATCCTGTCAAAATTATATATCATAATACTAATAATAATCATACTAATAATACTAATAATACCAATAATAGTACTAATGCGCCTCCTGAGGTACTTCAAACGCTA	HEM	ACGATACAAACAAAAACGCAAGCACAAGTAATAGCACCATAAATGGTTCCCAACAGTATACAAACAGGCAAGAGGCACCTGCACCTGTGACGGTGACGGTTCATTCAAACCATATGTTTCCATCACAACCGGGAACTGGTGTACCTGGGGTCTCCAATGCTCCAGTTTTCGCGCCTCAGGCACCGTCCGCGCCGCCGCCTTACCAGCCGTACCAGCCAATGCCATCGACCGGGCATT	N
South Africa	False Bay	an435	female	wild	2007-05-01	1	H_liv_04	HEM	CCTTTGATGAAACATTTATTCAAGCGTTATCTTCGCTGCCTCGGAAACCAAATCCTGTCAAAATTATATATAATCATAATAATCATAATCATAATACTAATAATACTAATAATACTAATGCGCCTCCTGAGGTACTTCAAACGCTA	HEM	ATCCAGATACAAACAAAAACGCAAGCACAAGCAATAGCACAATAAACGGCTCCCAACACTATTCAAACAGGCAAGAGGTACCTGCACCTGTGACAGTGAACGTGAATTCAAGTATGTTTCCATCACAACCGGGAACTGGTGTACCTGGGGTCTCTAATGCTCAAGTTTTCGCGCCTCAGGCACCATCCGCACCGCCACCCTACCAGCCGTATCAGCCAATGCCACCGACCGGACATT	N
South Africa	False Bay	an436	female	wild	2007-05-01	1	BaMasc_043	HEM	CATTTGATGAAACATTTATTCAAGCATTATCTTCTTTGCCTAGAAAACCAAATCCTGTCAAAATTATATATCATAATCATAATACTAATAATACTAATAATACTAATAATAGTACTAATAATAATAGTACTAATGCGCCTCCTGAGGTACTTCAAACGCTA	HEM	ACGATGCAAACAAAAACGCAAGCACAAGTAATAGCACCACAAATGGTTCCCAACACTATTCAAATAGACAAGAGGCACCTGCACCTGTGACGGTGACGGTTCATTCAAACCATATGTTTCCATCACAACCGGGAACTGGTGTACCTGGGGTCTCCAACGCTCCAGTTTTCGCGCCTCAGGCACCGTCTGCACCGCCGCCCTACCAGCCGTATCAGCCAATGCCACCGACCGGGCATT	N
South Africa	False Bay	an437	female	wild	2007-05-01	1	BaMasc_107	HEM	CCTTTGATGAAACATTTATTCAAGCATTATCTTCTCTGCCTAGGAAACCAAATCCTGTCAAAATTATATATCATAATCATAATAATAATAATAGTACTAATAATAATAGTACTAATGCGCCTCCTGAGGTACTTCAAACGCTA	HEM	ACGATGCAAATAAAAACGCAAGCACAAGTAATAGCACCACAAATGGTTCCCAACACTATTCAAACAGACAAGAGGCACCTGCACCTGTGACGGTTCATTCAAACCATATGTTTCCATCACAACCGGGAACTGGTGTACCTGGGGTCTCTAATGCTCAAGTTTTCGCGCCTCAGGCACCATCCGCACCGCCACCCTACCAGCCGTATCAGCCAATGCCACCGACGGGACATT	N
South Africa	False Bay	an438	female	wild	2007-05-01	X	BaMasc_108	HEM	GCTTTGATGATACATTAATTCAAGCATTGTCTTCTCTGCCTAGAAAACCAAATCCTGTCAAAATTATAAATAATTATAATAATAGTACTAATAATAATAGTACAAATGCGCCTCCTGAGGTACTTCAAACGCTA	HEM	ACCCAGATCTAAACAAAAACGCAAGCACAAGCAACAGCACTATAAACGGCTCCCAACATTATTCAAACAGGCAAGAGGCACCTCCACCTGTGACAGTGACGGTGCATTCCAATATGTTTCCACCTTCCCAAGGAACTGGTGTACCTAGGGAACCCAATGCTCCGGGGTTTGCGCCTCCGGCACCGTCTGCACCGCCGCCCTACCAGCCGTACCAGCCAATGCCACCTACTGGGCATT	N	missing data
South Africa	False Bay	an439	female	wild	2007-05-01	1	BaMasc_109	HEM	CCTTTGAAGAAACATTTATTCAAGCATTATCTTCTCTGCCTAGGAAACCAAATCCTGTCAAAATTATATACAATCATAATACTAATCATACTAATCATCATACTAATCATAATACTAATAGTACTAATGCGCCTCCTGAGGTACTTCAAACACTA	HEM	ACCCAGATATAAACAAAAACGCAAGCACAAGCAATAGCACAATAAACGGCTCCCAACACTATTCAAACAGGCAGGAGGCACCTGCACCTGTGACGGTGAACGTGAATTCAAGTATGTTTCCATCACAACCGGGAACTGGTGTCTCTGGGGTCACCACTGCTCCAGTCTTCGCGCCTCAAGCATCGTCTGCACCGCCGCCCTACCAGCCGTACCAGCCAATGCCACCGACTGGGCATT	N
South Africa	False Bay	an440	female	wild	2007-05-01	1	BaMasc_110	HEM	CCTTTGATGAAACATTTATTCAAGCATTATCTTCTCTGCCTAGGAAACCAAATCCTGTCAAAATTATATACAATCATAATACTAATAATAATAATAATACTAATAATACTAATGCGTCTCCTGAGGTACTTCAAACGCTA	HEM	ACCCAGATATACACAAAAACGCAAGCACAAGCAATAGCACAATAAACGGCTCCCAACACTATTCAAACAGGCAAGAGGCACCTGCACCCGTGACAGTGAATGTGAATGCAAGTAATATGTTTCCATCACAACCGGGAACTGGTGTCCCTGGGGTCACCACTGCTCCAGTCTTCGCGCCTCAAGCATCGTCTGCACCGCCGCCCTACCAGCCGTACCAGCCAATGCCACCGACCGGCCATT	N
South Africa	False Bay	an442	female	wild	2007-05-01	1	BaMasc_111	HEM	CATTTGATGAAACATTTATTCAAGCATTATCGTCTCTGCCTAGGAAACCAAATCCTGTCAAAATTATATATAATAATCATAATCATAATAGTAATAATAATAGTAATGCGCCTCCTGAGGTACTTCAAACGCTA	HEM	ACAATGCAAACAATAGCGCAAGCACAAGTAATAGCACCACAAATGGTTCCCAACACTATTCAAACAGACAAGAGGCACCTGCACCTGTGACGGTGACGGTTCATTCAAACCATATGTTTCCATCACAACCGGGAACTGGTGTACCTGGGGTCTCTAATGCTCAAGTTTTCGCGCCTCAGGCACCATCCGCACCGCCACCCTACCAGCCGTATCAGCCAATGCCACCGACCGGGCATT	N
South Africa	False Bay	an443	female	wild	2007-05-01	1	BaMasc_112	HEM	CCTTTGATGAAACATTTATTCAAGCATTATCTTCTCTGCCCAGGAAACCAAATCCTGTCAAAATTATATATCATAATCATAATAATCATAATAATAATACTAATAATACTAATAATAATGCGCCTCCTGAGGTACTTCAAACGCTA	HEM	ACGATGCAAACAAAAACGCAAGCACAAGTAATAGCACCATAAACGGTTCCCAACAGTATACAAACAGGCAAGAGGCACCTGTACCTGTGACAGTGAACGTAAATTCAAGTATGTTTCCATCACAACCGGGAACTGGTGTACCTGGGGTCTCTAATGCTCAAGTTTTCGCGCCGCAGGCACCATCCGCACCGCCACCCTACCAGCCGTATCAGTCAATGCCACCGACCGGGCATT	N
South Africa	False Bay	an444	female	wild	2007-05-01	1	BaMasc_086	HEM	CATTTGATGAAACATTTATTCAAGCATTATCTTCTCTGCCTAGGAAACCAAATCCTGTCAAAATTATATATAATCATAATAATAGTACTAATAATACTAATAATACTAATAATAATAGTAATGCGCCTCCTGAGGTACTTCAAACGCTA	HEM	ACCCAGATATAAATAAAAACGCAAGCACAAGCAATAGCACAATAAACGGCTCCCAACACTATTCGAACAGGCAAGAGGCACCTGCACCCGTGACAGTGAATGTGAATGCAAGTAATATGTTTCCATCACAACCGGGAACTGGTGTCCCTGGGGTCACCACTGCTCCAGTCTTCGCTCCTCAAGCATCGTCTGCACCGCCGCCCTACCAGCCGTACCAGCTAATGCCACCGACCGGACATT	N
South Africa	False Bay	an445	female	wild	2007-05-01	1	BaMasc_113	HEM	CCTTTGATGAAACATTTATTCAAGCATTCTCTTCACTGCCTAGGAAACCAAATCCTGTCAAAATTATATATAATCATAATCATAATAATAGTACTAATGCGCCTCCTGAGGTACTTCAAACGCTA	HEM	ACGATGCAAACAAAAACGCAAACACAAGTAATAGCACCACAAATGGTTCCCAACACTATTCAAACAGACAAGAGGCAGCTGCACCTGTGACGGTGACGGTTCATTCAAACCATATGTTTCCATCACAACCGGGAACTGATGTACCTGGGGTCTCTAATGCTCAAGTTTTCGCGCCTCAGGCACCATCCGCACCGCCACCCTACCAGCCGTATCAGCCAATGCCACCGACCGGACATT	N
South Africa	False Bay	an446	female	wild	2007-05-01	1	BaMasc_063	HEM	CTTTTGATGAAACATTTATTCAAGCATTATCTTCTCTGCCTAGGAAACCAAATCCTGTCAAAATTATATATAATCATACTAATAATAATAATAATAATAATACTAATAGTACTAACGCGCCTCCTGAGGTACTTCAAACGCTA	HEM	ACGATGCAAACAAAAACGCAAGCACAAGTAATAGCACCACAAATGGTTCCCAACACTATTCAAACAGACAAGAGGCACCTGCACCTGTGACGGTGACGGTTCATTCAAACCATATGTTTCCATCACAACCGGGAACTGGTGTACCTGGGGTCTCCAATGCTCCAGTCTTCGCGCCTCAGGCACCATCTGCACCGCCGCCCTACCAGCCGTACCAGCCAATGCCACCAACCGGACATT	N
South Africa	False Bay	an447	female	wild	2007-05-01	1	BaMasc_114	HEM	CTTTTGAAGAAACATTTATTCAAGCATTATCTTCTCTGCCTAGGAAACCAAATCCTGTCAAAATTATATATAATCATAATAATAATAATAATAGTACTAATAATAGTACTAACGCGCCTCCTGAGGTACTTCAAACACTA	HEM	ACGATGCAAACAAAAACGCAAGCACAAGTAATAGCACTACAAATGGTTCCCAACACTATTCAAACAGACAAGAGGCACCTGCACCTGTGACGGTGACGGTTCATTCAAACCATATGTTTCCATCACAACCGGGAACTGGTGTACCTGGGGTCTCTAATGCTCAAGTTTTCGCGCCTCAGGCACCATCCGCACCGCCACCCTACCAGCCGTATCAGCCAATGCCACCGACCGGGCAAT	N
South Africa	False Bay	an448	female	wild	2007-05-01	1	BaMasc_115	HEM	CATTTGATGAAACATTTATTCAAGCATTATCTTCTTTGCCTAGAAAACCAAATCCTGTCAAAATTATATATCATAATCATAATACTAATAATACTAATAATACTAATAATACTAATAATAATACTAATAGTACTAATGCGCCTCCTGAGGTACTTCAAACGCTA	HEM	ACGATGCAAACAAAAACGCAAGCACAAGTAATAGCACCATAAACGGTTCCCAACAGTATACAAACAGGCAAGAGGCACCTGTACCTGTGACAGTGAACGTAAATTCAAGTATGTTTCCATCACAACCGGGAACTGGTGTACCTGGGGTCTCTAATGCTCAAGTTTTCGCGCCGCAGGCACCATCCGCACCGCCACCCTACCAGCCGTATCAGTCAATGCCACCGACCGGGCATT	N
South Africa	False Bay	an449	female	wild	2007-05-01	1	BaMasc_116	HEM	CCTTTGATGAAACATTTATTCAAGCATTATCTTCTCTGCCTAGGAAACCAAATCCTGTCAAAATTATATATAATACTAATAATAGTACTAATAATAATACTAATAATAATAGTACTAATGCGCCTCCTGAGGTACTTCAAACGCTA	HEM	ATCCAGATATAAACAAAAACGCAAGCACAAGCAATAGCACAATAAACGGCTCCCAACACTATTCAAACAGGCAAGAGGTACCTGCACCTGTGACAGTGAACGTGAATTCAAGTATGTTTCCATCACAACCGGGAACTGGTGTACCTGGGGTCTCTAATGCTCAAGTTTTCGCGCCTCAGGCACCATCCGCACCGCCACCCTACCAGCCGTATCAGCCAATGCCACCGACCGGGCATT	N
South Africa	False Bay	an450	female	wild	2007-05-01	1	BaMasc_117	HEM	CCTTTGATGAAACGTTTTTTCAAGCATTATCTTCTCTGCCTAGGAAACCAAATCCTGTCAAAATTATATATCATAATACTAATAATAATACTAATAATACTAATGCGTCTCCTGAGGTACTTCAAACGCTA	HEM	ACCCAGATATAAACAAAAACGCAAGCACAAGCAATAGCACAATAAACGGCTCCCAACACTATTCAAACAGGCAAGAGGCACCTGCACCCGTGACAGTGAATGTGAATGCAAGTAATATGTTTCCATCACAACCGGGAACTGGTGTCCCTGGGGTCACCACTGCTCCAGTCTTCGCGCCTCAAGCATCGTCTGCACCGCCGCCCTACCAGCCGTACCAGCCAATGCCATCGACCGGCCATT	N
South Africa	False Bay	an451	female	wild	2007-05-01	1	BaMasc_118	HEM	CATTTGATGAAACATTTATTCAAGCATTATCTTCTCTGCCTAGGAAACCAAATCCTGTCAAAATTATATATCATAATCATAATACTAATAATAGTACTAATAATAATACTACTAGTACTAATGCGCCGCCTGAGGTACTTCAAACGCTA	HEM	ACGATGCAAACAAAAACGCAAGCACAAGTAATAGCACCACAAATGGTTCCCAACACTATTTAAACAGACAAGAGGTACCTGCACCTGTGACGGTGACGGTGAATTCAAATAATATGTTTCCATCACAACCGGGAACTGGTGTCCCTGGGGTCACCACTGCTCCAGTCTTCGCGCCTCAAGCACCGTCCGCACCGCCGCCCTACCAGCCGTACCAGCCAATGCCGCCGACCGGCCATT	N
South Africa	False Bay	an452	female	wild	2007-05-01	1	BaMasc_119	HEM	CATTTGATGAAACATTTATTCAAGCATTATCTTCTTTGCCTAGGAAACCAAATCCTGTCAAAATTATATATAACCATCATACTAATCATAATAGTAATAATAGTAATAATAGTAATGCGCCTCCTGAGGTGCTTCAAACGCTA	HEM	ACGATGCAAACAAAAACGCAAGCACAAGTAATAGCACCACAAATGGTTCCCAACACTATTCAAACAGACAAGAGGCACCTGCACCTGTGACGGTGACGGTGAATTCAAATCATATGTTTCCATCCCAAACGGGAACTGTACCTGGGGTCTCCAATGCTCCGGTGTTTGCGCCTCAAGCACCATCCGCACCGCCGCCCTACCAGCCGTACCAGCCAATGCCACCGACCGGCCATT	N
South Africa	False Bay	an453	female	wild	2007-05-01	1	BaMasc_120	HEM	GATTTGATGAAACGTTTATTCAAGCATTATCTTCTCTGCCTAGGAAACCAAATCCTGTCAAAATTATATATCATAATCATAATACTAATAATAATAATAATAGTACTCATAATAATACTAATACAAATGCGCCTCCTGAGGTACTTCAAACGCTA	HEM	ACCCAGAAGTAAACAAAAACGCAAGCACAAGCAATAGCACAATAAACGGCTCCCAACACTATTCTAACAGGCAAGAGGCACCTGCACCTGTGACGGTGACGGTGCATTCCAATGTGTTTCCACCTTCCCATGAAACTGGTGTACCTGGGGTCCCCAATGTTCCGGGGTTTGCGCCTCCGGCACCGTCTGCACCGCCGCCCTACCAGCCGTACCAGCCAATGCCACCTACTGGGCATT	N
South Africa	False Bay	an454	female	wild	2007-05-01	1	BaMasc_022	HEM	CATTTGATGAAACATTTATTCAAGCATTATCTTCTCTGCCTAGGAAACCAAATCCTGTCAAAATTATATATAATAATCATAATAATAATAATACTAATAATACTAATAATACTAATAATAATGCGCCTCCTGAGATACTTCAAACGCTA	HEM	ACGATGCAAACAAAAACGCAAGCACAAGTAATAGCACCACAAATGGTTCCCAACACTATTCAAACAGACAAGAGGCATCTGCACCTGTGACGGTGAACGTGAATTCAAGTATGTTTCCATCACAACCGGGAACTGGTGTACCTGGGGTCTCCAATGCTCCAGTTTTCGCGCCTCAGGCACCGTCCGCGCCACCGCCCTACCAGCCGTACCAACCAATGCCACCGACAGGGCATT	N
South Africa	False Bay	an455	female	wild	2007-05-01	1	BaMasc_121	HEM	GCTTTGATGAAACATTTCTTCAGGCATTATCTTCTCTGCCTAGAAAAACAAATCCTGTTAAAATTATATATAATAATAATAATAATAGTAGTACTAATCATACAAATGCGCCTCCTGAGGTACTTCAAACACTA	HEM	ACGATGCAAACAAAAACGCAAGCACAAGTAATAGCACCACAAATGGTTCCCAACACTATTCAAACAGACAAGAGGCACCTGTGACGGTGACGGTGAATTCAAATCATATGTTTCCATCACAACCGGGAACTGGTGTACCTGGGGTCTCTAATGCTCAAGTTTTCGCGCCTCAGGCACCATCCGCACCGCCACCCTACCAGCCGTATCAGCCAATGCCACCGACCGGGCATT	N
South Africa	False Bay	an457	female	wild	2007-05-01	1	BaMasc_122	HEM	CCTTTGATGAAACATTTATTCAAGCATTATCTTCTCTACCTAGGAAACCAAATCCTGTCAAAATTATATATAATAATCATAATAATACTAATAATAATAATACTAATGCGCCTCCTGAGGTACTTCAAACACTA	HEM	ACGATGCAAACAAAAACGCAAGCACAAGTAATAGCACCACAAACGGTTCCCAACACTATTCAAACAGACAAGAGGTACCTGCACCTGTGACGGTGACGGTGAATTCAAATCATATGTTTCCATCACAACCGGGAACTGGTGTACCTGGGGTCTCCAATGCTCCAGTTTTCGCGCCTCAGGCACCGTCTGCACCGCCGCCCTACCAGCCGTACCAGCCAATGCCGCCGACCAGCCATT	N
South Africa	False Bay	an458	female	wild	2007-05-01	1	BaMasc_123	HEM	CATTTGATGAAACATTTATTCAAGCATTATCTTCTCTGCCTAGAAAACCAAATCCTGTCAAAATTATATATCATAATCATAATACTAATAATACTAATAATAGTACTAATAATAATAGTACTAATGCGCCTCCTGAGGTACTTCAAACGCTA	HEM	ACGATGCAAACAAAAACGCAAGCACAAGTAATAGCACCACAAATGGTTCCCAACACTATTCAAATAGACAAGAGGCACCTGCACCTGTGACGGTGACGGTTCATTCAAACCATATGTTTCCATCACAACCGGGAACTGGTGTACCTGGGGTCTCCAACGCTCCAGTTTTCGCGCCGCAGGCACCATCCGCACCGCCACCCTACCAGCCGTATCAGTCAATGCCACCGACCGGGCATT	N
South Africa	False Bay	an469	female	wild	2007-05-01	1	BaMasc_129	HEM	GATTTGATGAAACATTTATTCAAGCATTATCATCTCTGCCTAGAAAACCAAATCCTGTCAAAATTATAAAAAATTACTATAATACTAATAATAGTACTAATAGTACAAATGCGCCTCCTGAGGTACTTCAAACGCTA	HEM	ACCCAGATGTAAACAGAAACGCAAGCAATAGCACAGTGAACGGTTCCCAAAACTATTCAAACAGGCAAGATGCACCTGTACCTGTAACGGTGACAGGGAATTCAAGTATGTTTCCATCACAATCGGGAACTGTTGTCCCTGGGGTCCCCACTGCTCCGATGTTTGCGCCTTCGGCACCGTCCGCGCCGCCGCCCTACCAGCCGTACCAGCCAATTCCAACAACTGGGCATT	N
South Africa	False Bay	an537	female	wild	2008-07-01	1	BaMasc_086	HEM	CATTTGATGAAACATTTATTCAAGCATTATCTTCTCTGCCTAGGAAACCAAATCCTGTCAAAATTATATATAATCATAATAATAGTACTAATAATACTAATAATACTAATAATAATAGTAATGCGCCTCCTGAGGTACTTCAAACGCTA	HEM	ACCCAGATATAAATAAAAACGCAAGCACAAGCAATAGCACAATAAACGGCTCCCAACACTATTCGAACAGGCAAGAGGCACCTGCACCCGTGACAGTGAATGTGAATGCAAGTAATATGTTTCCATCACAACCGGGAACTGGTGTCCCTGGGGTCACCACTGCTCCAGTCTTCGCTCCTCAAGCATCGTCTGCACCGCCGCCCTACCAGCCGTACCAGCTAATGCCACCGACCGGACATT	N
South Africa	False Bay	an538	female	wild	2008-07-01	1	BaMasc_166	HEM	GATTTGATGAAACATTTATTCAAGCATTATCTTCTCTGCCTAGAAAAACAAATCCTGTTAAAATTATATATACTACTAATAATAATACTAATAATAATACTAACACAAATGCGCCTCCCGAGGTACTTCAAACGCTA	HEM	ACACAGATGTAAATAAAAACCCAAGTACAAGCAATAGCACCACAAACGGTTCCCAACACTATTCAAACAGGCAAGAAGCACCTGCACCCGTGACGGTGAACGTGAATTCAAGTAATATGTTTCCATCACAACTGGGAACTGGTGTCCCTGGAGTCCCCACTGCTCCAGTGTTCGCGCCTCAGGCACCTTCCGCACCACCACCCTACCAGCCGTACCAGCCAATGCCACCTACCGGCCATT	N
South Africa	False Bay	an539	female	wild	2008-07-01	1	BaMasc_167	HEM	CCTTTGATGAAACATTTATTCAAGCATTATCTTCTCTGCCTAGGAAACCAAATCCTGTCAAAATTATATATAATAATAATAGTAGTACTAATAATAATGCGCCTCCTGAGGTACTTCAAACGCTA	HEM	ATCCAGATATAAACAAAAACGCAAGCACAAGCAATAGCACAATAAACGGCTCCCAACACTATTCAAACAGGCAAGAGGCACCTGCACCTGTGACAGTGAACGTAAATTCAAGTATGTTTCCATCACAACCGGGAACTGGTGTCCCTGGGGTCACCACTGCTCCAGTCTTCGCGCCTCAAGCATCGTCTGCACCGCCGCCCTACCAGCCCTACCAGCCAATGCCGCCGACCGGACATT	N
South Africa	False Bay	an540	female	wild	2008-07-01	1	BaMasc_168	HEM	GCTTTGATGATACATTAATGCAAGCATTGTCTTCTCTGCCTAGAAAACCAAATCCTGTCAAAATTATAAATAATTATAATAATAGTACTAATAATAATAATAATAATAGTACAAATGCGCCTCCTGAGGTACTTCAAACGCTA	HEM	ACCCAGATGTAAACAAAAACGCAAACACAAGCAACAGCACTATAAACGGCTCCCAACATTATTCAAACAGGCAAGAGGCACCTCCACCTGTGACAGTGACGGTGCATTCCAATATGTTTCCACCTTCCCAAGGAACTGGTGTACCTGGGGTTTCCAATGCTCCGGGGTTTGCGCCTCCGGCACCGTCTGCACCGCCGCCCTACCAGCCGTACCAGCCAATGCCACCTACTGGGCATT	N
South Africa	False Bay	an541	female	wild	2008-07-01	1	BaMasc_169	HEM	CCTTTGATGAAACGTTTTTTCAAGCATTATCTTCTCTGCCTAGGAAACCAAATCCTGTCAAAATTATATATCATAATCATAATAATAATACTAATAATAGTACTAATAATAATAATAGTACTAATGCGCCTCCTGAGGTACTTCAAACGCTA	HEM	ACGATGCAAACAAAAACGCAAGCACAAGTAATAGCACCACAAACGGTTCCCAACACTATTCAAACAGACAAGAGGCACCTGCACCTGTGACGGTGACGGTGAATTCAAATCATATGTTTCCATCACAACCGGGAACTGGTGTACCTGGGGTCTCTAATGCTCAAGTTTTCGCGCCTCAAGCACCATCCGCACCGCCGCCCTACCAGCCGTATCAGCCAATGCCACCGACCGGGCATT	N
South Africa	False Bay	an542	female	wild	2008-07-01	1	BaMasc_170	HEM	GCTTTGATGAAACATTTATTCAGGCATTATCTTCTCTGCCTAGGAAAACAAATCCTGTTAAAATTATATATAATAATAATAATAGTACTCATACTAATACAAATGCGCCTCCTGAGGTACTTCAAACGCTA	HEM	ACCCAGATGTAAATAAAAACGCAAGCACAAGCAATAGCACAATAAACGGCTCCCAACACTATTCAAACAGGCAAGAGGCACCTGCACCTGTGACGGTGACGGTGCATTCCAATATGTTTCCACCTTCCCAAGGAACTGGTGTACCCGGGGTTCCCACTGCTCCGGTGTTTGCGCCTCAAGCACCATCCGCACCGCCACCCTACCAGCCGTACCAGCCGATGCCACCAACTGGGCATT	N
South Africa	False Bay	an543	female	wild	2008-07-01	1	BaMasc_171	HEM	CCTTTGATGAAACATTTATTCAAGCATTATCTTCTCTGCCTAGGAAACCAAATCCTGTCAAAATTATATATAATCATCATAATCATAATAATCATACTAATCATACTAATAATACTAATAATAATAGTACGAATGCGCCTCCTGAGGTACTACAAACGCTA	HEM	ACGATGCAAGCAAAAACGCAAGCACAAGTAATAGCACCACAAACGGTTCCCAACACTATTCAAACAGACAAGAGGCACCTGCACCTGTTACGGTGACGGTTCATTCAAACCATATGTTTCCATCACAACCGGGAACTGGTGTACCTGGGGTCTCCAACGCTCCAGTTTTCGCGCCTCAGGCACCGTCCGCGCCGCCGCCCTACCAGCCGTACCAGCCAATGCCACCGACCGGGCATT	N
South Africa	False Bay	an544	female	wild	2008-07-01	1	BaMasc_172	HEM	CCTTTGATGAAACATTTATTCAAGCATTATCTTCTCTGCCTAGAAAACCAAATCCTGTCAAAATTATATATAATCATCATAATAATAATAATAGTACTAATGCACCTCCTGAGGTACTTCAAACACTA	HEM	ACGACGTAAACAAAAACGCAAGCACAAGCAATAACACAGTAAACGGCTCACAACAACACTATTCAAACAGGCAAGAGGCACCTGCACCTGTGACGGTGAACGTCAATTCAAATTTGTTTCCATCACAATCGGGAACTGGTGTATCTCTGAGTACTTCAGCTCCGGTATTCGCACCTCAAGCACCGTCCGCACCGCCGCCCTACCAGCCGTACCAGCCAATGCCACCGACCGGCCATT	N
South Africa	False Bay	an545	female	wild	2008-07-01	1	BaMasc_173	HEM	CATTTGATGAAACATTTATTCAAGCATTATCTTCTTTGCCTAGGAAACCAAATCCTGTCAAAATTATATATAATAATCATAATCATAATAATAGTAATAATAATAATGCGCCTCCTGAGGTACTTCAATCGCTA	HEM	ACGATGCAAACAAAAACGCAAGCACAAGTAATAGCACCACAAACGGTTCCCAACACTATTCAAACAGACAAGAGGCACCTGCACCTGTGACGGTGACGGTTCATTCAAATCATATGTTTCCATCACAACCGGGAGCTACTGTACCGGGGGTTCCCACTGCTCCAGTCTTCGCGCCTCAAGCACCGTCCGCACCGCCGCCCTACCAGCCGTACCAGCCAATGCCGCCGACCGGCCATT	N
South Africa	False Bay	an546	female	wild	2008-07-01	1	BaMasc_174	HEM	CCTTTGATGAAACGTTTTTTCAAGCATTATCTTCTCTACCTAGGAAACCAAATCCTGTCAAAATTATATATCATAATCATAATAATAATAATACTAATAATAGTACTAATAATAGTACTAATGCGCCTCCTGAGGTACTTCAAACGCTA	HEM	ACTCAGATGTTAACAAAAATGCAAGCACGAGCAATAGCACAGTAAACGCCTCTCAACACTATTCAAACAGGCAAGAGGTACCTGCACCTATGACAGTGAACGTGAATTCAAGTATGTTTCCATCACAACCGGGAACTGGTGTACCTGGGGTCTCCAATGCTCCAGTTTTCGCGCCTCAGGCACCGTCCGCACCGCCACCCTACCAGCCGTATCAGCCAATGCCACCGACCGGGCATT	N
South Africa	False Bay	an547	female	wild	2008-07-01	1	BaMasc_175	HEM	CCTTTGATGAAACATTTATTCAAGCATTATCTTCTCTGCCTAGGAAACCAAATCCTGTCAAAATTATATATCATAATACTAATAATAATAATAGTACTAATAATACTAATGCGCCTCCTGAGGTACTTCAAACGCTA	HEM	ACGATGCAAACAAAAACGCAAGCACAAGTAATAGCACCACAAACGGTTCCCAACACTATTCAAACAGACAAGAGGTACCTGCACCTGTGACGGTGAACGTGAATTCAAGTATGTTTCCATCACAACCGGGACCTGGTGTCCCTGGGGTCACCACTGCTACAGTCTTCGCGCCTCAAGCATCGTCTGCACCGCCACCCTACCAGCCGTACCAGCCAATGCCACCGACTGGACATTACT	N
South Africa	False Bay	an548	female	wild	2008-07-01	1	BaMasc_176	HEM	CCTTTGATGAAACATTTATTCAAGCATTATCTTCTCTGCCTAGAAAACCAAATCCTGTCAAAATTATATATCATAATCATAATAATACTACTAATAATAGTAATAATAATAGTAATGCGTCTCCCGAGGTACTTCAAACGCTA	HEM	ACGATGCAAACAAAAACGCAAGCACAAGTAATAGCACCACAAATGGTTCCCAACACTATTCAAATAGACAAGAGGCACCTGCACCTGTGACGGTGACGGTTCATTCAAACCATATGTTTCCATCACAACCGGGAACTGGTGTACCTGGGGTCTCCAACGCTCCAGTTTTCGCGCCTCAGGCACCGTCTGCACCGCCGCCCTACCAGCCGTATCAGCCAATGCCACCGACCGGACATT	N
South Africa	False Bay	an549	female	wild	2008-07-01	1	BaMasc_177	HEM	CCTTTGATGAAACATTTATTCAAGCATTATCTTCTCTGCCTAGGAAACCAAATCCTGTCAAAATTATATATAATAATCATAATCATAATAATACTAATCATACTAATCATACTAATCATACTAATAATAGTAATGCGCCTCCTGAGGTACTTCAAACGCTA	HEM	ACCCAGATATAAACAAAAACGCAAGCACAAGCAATAGCACAATAAACGGCTCCCAACAGTATACAAACAGGCAAGAGGCACCTGCACCTGTGACAGTGAACGTAAATTCAAGTATGTTTCCATCACAACCGGGAACTGGTGTCCCTGGGGTCACCACTGCTCCAGTCTTCGCGCCTCAAGCATCGTCTGCACCGCCGCCCTACCAGCCCTACCAGCCAATGCCGCCGACCGGACATT	N
South Africa	False Bay	an550	female	wild	2008-07-01	1	BaMasc_178	HEM	CCTTTGATGAAACATTTATTCAAGCATTATCTTCTCTGCCTAGGAAACCAAATCCTGTCAAAATTATATATAATAATCATAATCATAATAGTAATAACAGTGCGCCTCCTGAGGTACTTCAAACGCTA	HEM	ACGACGTAAACAAAAACGCAAGCACAAGCAATAGCACAGTAAACGGCTCACAACAACACTATTCAAACAGGCAAGAGGTACCTGCACCTGTGACGGTGACAGTGAATTCAAATATGTTTCCACCACAATCCGGAACCAGTGTACCTGGGGTCCCCACTACTCCGGTGTTTACGCCACAGGCACCATCCGCACCGCCGCCCTACCAGCCGTACCAGCCAATGCCACCGACAGGGCATT	N
South Africa	False Bay	an551	female	wild	2008-07-01	1	BaMasc_069	HEM	CCTTTGATGAAACATTTATTCAAGCGTTATCTTCTCTGCCTAGGAAACCAAATCCTGTCAAAATTATATATAATACTAATAATAATACTAATAATAGTACTAATGCGCCTCCTGAGGTACTTCAAACGTTA	HEM	ACCCAGATGTAAACAAAAACACAAGCACAAGCAATAGCACAGTAAACGGCTCACAACAATACTATTCAAACAGGCAAGAGGCACCTGCACCTGTGACGGTGACGGTGAATTCAAATCATATGTTTCCATCACAACCGGGAACTGGTGTCCCTGGGGTCTCCACTGCTCCAGTCTTCGCGTCTCAAGCGTCGTCTGCACCGCCGCCCTACCAGCCGTACCAGCCAATGCCACCAACCGGACATT	N
South Africa	False Bay	an552	female	wild	2008-07-01	1	BaMasc_100	HEM	CCTTTGATGAAACATTTATTCAAGCATTATCTTCTCTGCCTAGGAAACCAAATCCTGTCAAAATTATATATAATCATCATACTAATAATAGTACTAATAATAGTACTAATAATAATAATAACAGTACTAACGCGCCTCCTGAGGTACTTCAAACGCTA	HEM	ACGATGCAAGCAAAAACGCAAGCACAAGTAATAGCACCACAAACGGTTCCCAACACTATTCAAACAGACAAGAGGCACCTGCACCTGTGACGGTGACGGTTCATTCAAACCATATGTTTCCATCACAACCGGCAACTGGTGTACCTGGGGTCTCCAACGCTCCAGTTTTCGCGCCTCAGGCACCGTCCGCGCCGCCGCCCTACCAGCCGTACCAGCCAATGCCACCGACCGGGCATT	N
South Africa	False Bay	an553	female	wild	2008-07-01	1	BaMasc_179	HEM	CATTTGATGAAACATTTATTCAAGCATTATCTTCTCTGCCTAGGAAACCAAATCCTGTCAAAATTATATATAATCATAATAATAATAATAATACTAATAATACTAATAATGCGCCTCCTGAGGTACTTCAAACGCTA	HEM	ACCCAGATATAAACAAAAACGCAAGCACTATAAACGGCTCCCAACACTATTCAAACAGGCAAGAGGTACCTGCACCTGTGACAGTGAACGTGAATTCAAGTATGTTTCCATCACAACCGGGAACTGGTGTACCTGGGGTCCCCAACGCTCCAGTCTTCGCGCCTCAAGCATCGTCTGCACCGCCACCCTACCAGCCGTACCAGCCAATGCCACCGACCGGCCATT	N
South Africa	False Bay	an554	female	wild	2008-07-01	1	BaMasc_180	HEM	CCTTTGATGAAACATTTATTCAAGCATTATCTTCTCTGCCTAGGAAACCAAATCCTGTCAAAATTATATATAATCATCATAATAATAATAATACTAATAATACTAATCATAGTAATGCGCCTCCCGAGGTACTTCAAACGCTA	HEM	ACGATGCAAACAAAAACGCAAGCACAAGCAATAGCACAATAAACGGCTCCCAACACTATTCAAATAGGCAAGAGGCACCTGTGCCCGTCACAGTGAACGTGAATTCAAGTAATGTGTTTCCATCACAATCTGGAACCGGTGTACCTGGTGTCCCCACTGCTCCGATGTTTACGCCACAGGCACCATCTGCACCGCCGCCCTACCAGCCGTACCAGCCAATGCCACCGACTGGGCATT	N
South Africa	False Bay	an555	female	wild	2008-07-01	1	BaMasc_181	HEM	CCTATGATGAAACATTTATTCAAGCATTATCTTCTCTGCCCAGAAAACCAAATCCTGTCAAAATTATATATAATAATCATAATCATAATAATAATAGTACTAATAATAATGCGCCTCCTGAAGTACTTCAAACGCTA	HEM	ACGATGCAAACAAAAACGCAAGCACAAGTAATAGCACCACAAATGGTTCCCAACACTATTCAAACAGACAAGAAGCACCTGCACCTGTGACGGTGACGGTTCATTCAAATCATATGTTTCCATCACAACCGGGAGCTACTGTACCGGGGGTTCCCACTGCTCCAGTCTTCGCGCCTCAAGCACCGTCCGCACCGCCGCCCTACCAGCCGTACCAGCCAATGCCGCCGACCGGCCATT	N
South Africa	False Bay	an556	female	wild	2008-07-01	1	BaMasc_182	HEM	GATTTGATGAAACGTTTATTCAAGCATTATCTTCTCTGCCTAGGAAACCAAATCCTGTCAAAATTATATATCATAATACTAATAATAATAATAATAATAGTACTCATAATAATACAAATGCGCCTCCTGAGGTACTTCAAACGCTA	HEM	ACCCAGAAGTAAACAAAAACGCAAGCACAAGCAATAGCACAATAAACGGCTCCCAACACTATTCTAACAGGCAAGAGGCACCTGCACCTGTGACGGTGACGGTGCATTCCAATGTGTTTCCACCTTCCCATGAAACTGGTGTACCTGGAGTCCCCAATGTTCCGGGGTTTGCGCCTCCGGCACCGTCTGCACCGCCGCCCTACCAGCCGTACCAGCCAATGCCACCTACTGGGCATT	N
South Africa	False Bay	an557	female	wild	2008-07-01	1	BaMasc_183	HEM	CATTTGATGAAACATTTATTCAAGCATTATCTTCTCTGCCTAGGAAACCAAATCCTGTCAAAATTATATATCATAATCATAATAATACTAATAATAATAATACTAATGCGCCTCCTGAGGTACTTCAAACGCTA	HEM	ACGATGCAAACAAAAACGCAAGCACAAGTAATAGCACCACAAATGGTTCCCAACACTATTCAAACAGACAAGAGGCACCTGCACCTGTGACGGTGACGGTGAATTCAAATCATATGTTTCCATCACAAACGGGAACTCTACCTGGGGTCACCACTGCTCCAGTCTTCGCGCCTCAAGCATCGTCTGCACCGCCGCCCTACCAGCCGTACCAGCCAATGCCACCGACCGGCCATT	N
South Africa	False Bay	an558	female	wild	2008-07-01	1	BaMasc_146	HEM	CATTTGATGAAACATTTATTCAAGCATTATCTTCTCTGCCTAGGAAACCAAATCCTGTCAAAATTATATATAATAATCATAATCATAATAATAGTACTAATAATAGTACTAATGCGCCTCCTGAGGTACTTCAAACGCTA	HEM	ATCCAGATATAAACAAAAACGCAAGCACAAGCAATAGCACAGTAAACGGCTCACAACAACACTATTCAAACAGGCAAGAGGTACCTGCACCTGTGACGGTGACAGTGAATTCAAATATGTTTCCACCACAATCCGGAACCAGTGTACCTGGGGTCCCCACTACTCCGGTGTTTACGCCACAGGCACCATCCGCACCGCCGCCCTACCAGCCGTACCAGCCAATGCCACCGACAGGGCATT	N
South Africa	False Bay	an559	female	wild	2008-07-01	1	BaMasc_184	HEM	CCTTTGATGAAACATTTATTCAAGCATTATCTTCTCTGCCTAGGAAACCAAATCCTGTCAAAATTATATATCATAATCATAATAATAATACTAATAATACTAATAATACTAATAACAATAGTAATGCGCCTCCTGAGGTACTTCAAACGCTA	HEM	ACGATGCAAACAAAAACGCAAGCACGAGTAATAGCACCACAAATGGTTCCCAACACTATTCAAACAGACAAGAGGCACCTGCACCTGTGACGGTGACGGTTCATTCAAACCATATGTTTCCATCACAACCGGGAACTGGTGTACCTGGGGTCTCTAATGCTCAAGTTTTCGCGCCTCCGGCACCGTCCGCGCCGCCACCCTACCAGCCGTATCAGCCAATGCCACCGACCGGGCATT	N
South Africa	False Bay	an560	female	wild	2008-07-01	1	BaMasc_185	HEM	CCTTTGATGAAACGTTTTTTCAAGCATTATCTTCTCTGCCTAGGAAACCAAATCCTGTCAAAATTATATATCATAATCATAATACTAATAATAATAATAATACTAATAATACTAATAATACTAATGCGTCTCCTGAGGTACTTCAAACGCTA	HEM	ACCCAGATATAAACAAAAACGCAAGCACAAGCAATAGCACAATAAACGGCTCCCAACACTATTCAAACAGGCAAGAGGCACCTGCACCCGTGACAGTGAATGTGAATGCAAGTAATATGTTTCCATCACAACCGGGAACTGGTGTCCCTGGGGTCACCACTGCTCCAGTCTTCGCGCCTCAAGCATCGTCTGCACCGCCGCCCTACCAGCCGTACCAGCCAATGCCACCGACCGGCCATT	N
South Africa	False Bay	an561	female	wild	2008-07-01	1	BaMasc_186	HEM	CCTTTGATGAAACATTTATTCAAGCATTATCTACGTTGCCTAGAAAACCAAATCCTGTCAAAATTATATATAATAATCATAATAATAATACTAATAACAATAATGCGCCTCCTGAGGTACTTCAAACGCTA	HEM	ACGATGCAAACAAAAACGCAAGCACAAGTAATAGCACCACAAATGGTTCCCAACACTATTCAAACAGACAAGAGGCACCTGCACCTGTGACGGTGACGGTGAATTCAAATCATATGTTTCCATCACAACCGGGAGCTACTGTACCGGGGGTCCCCACTGCTCCAGTCTTCGCCCCTCAAGCACCGTCCGCACCGCCGCCCTACCAGCCGTACCAGCCAATGCCACCAACCGGACATT	N
South Africa	False Bay	an562	female	wild	2008-07-01	1	BaMasc_187	HEM	CCTTTGATGAAACATTTATTCAAGCATTATCTTCTCTGCCTAGGAAACCAAATCCTGTCAAAATTATATATAATAATAATCATACTAATCATACTAATCATAGTAATGCGCCTCCTGAGGTACTTCAAACGCTA	HEM	ATGACGTAAACAAAAACGCAAGCACAAGCAACAACACAGTAAACGGCTCCCAACACTATTCAAACAGACAAGAGGCACCTGCACCCGTGACAGTGAATGTGAATGCAAGTAATATGTTTCCATCACAACCGGGAACTGGTGTACCTGTGGGTACTTCAGCTCCGGTATTCGCGTCTCAAGCACCAACCGCGCCGCCGCCCTACCAGCCGTACCAGCCAATGCCGCCGACCGGCCATT	N
South Africa	False Bay	an563	female	wild	2008-07-01	1	BaMasc_188	HEM	CCTTTGATGAAACATTTATTCAAGCATTATCTTCTCTGCCTAGAAAACCAAATCCTGTCAAAATTATATATAATCACACTAATCATAATAATAGTACTAATAATAATAACAGTACTAATGCGCCTCCTGAGGTACTTCAAACGCTA	HEM	ACGATGCAAACAAAAACGCAAGCACAAGTAATAGCACCACAAACGGTTCCCAACACTATTCAAACAGACAAGAGGTACCTGTACCTGTGACAGTGAACGTAAATTCGAGTATGTTTCCATCACAACCGGGAACTGGTGTACCTGGGATATCCAATGCTCCAGTTTTCGCGCCTCAAGCACCATCCGCGCCGCCACCCTACCAGCCGTATCAGCCAATGCCACCGACCGGGCATT	N
South Africa	False Bay	an564	female	wild	2008-07-01	1	BaMasc_189	HEM	CATTTGAAGAAACATTTATTCAAGCGTTATCTTCTCTGCCTAGGAAACCAAATCCTGTCAAAATTATATACAATCATAATACTAATCATAATACTAATAATCATAATAATAATAATAGTACTAATGCGCCTCCTGAGGTACTTCAAACACTG	HEM	ATCCAGATATAAACAAAAACGCAAGCACAAGCAATAGCACAATAAACGGCTCCCAACACTATTCAAACAGGCAAGAGGTACCTGCACCTGTGACAGTGAACGTGAATTCAAGTATGTTTCCATCACAACCGGGAACTGGTGTACCTGGGGTCTCTAATGCTCAAGTTTTCGCGCCTCAGGCACCATCCGCACCGCCACCCTACCAGCCGTATCAGCCAATGCCACCGACCGGACATT	N
South Africa	False Bay	an591	female	wild	2008-07-01	1	BaMasc_190	HEM	CCTTTGATGAAACATTTATTCAAGCATTATCTTCTCTGCCTAGGAAACCAAATCCTGTCAAAATTATATATAATAATAATAATACTAATAATACTAATAATAGTAATGCGCCTCCTGAGGTACTGCAAACGCTA	HEM	ACGATGCAAACAAAAACGCAAGCACAAGTAATAGCACCACAAATGGTTCCCAACATTATTCAAACAGACAAGAGGTACCTGCACCTGTGACGGTGACGGTGAATTCAAATCATATGTTTCCATCACAACCGGGAACTGGTGTACCTGGGGTCTCTAATGCTCAAGTTTTCGCGCCTCAGGCACCATCCGCACCGCCACCCTACCAGCCGTATCAGCCAATGCCACCGACCGGGCATT	N
South Africa	False Bay	an592	female	wild	2008-07-01	1	BaMasc_191	HEM	CATTTGATGAAACATTTATTCAAGCATTATCTTCTCTGCCTAGGAAACCAAATCCTGTCAAAATTATATATAATCACCATACTAATAATAGTACTAATAATAATAATAATAACAGTACTAATGCGCCTCCTGAGGTACTTCAAACGCTA	HEM	ACGATGCAAACAAAAACGCAAGCACAAGTAATAGCACCACAAATGGTTCCCAACACTATTCAAACAGACAAGAGGCACCTGCACCTGTGACGGTGACGGTGAATTCAAATCATATGTTTCCATCCCAAACGGGAACTGTACCTGGGGTCTCCAATGCTCCGGTGTTTGCGCCTCAAGCACCATCCGCACCGCCGCCCTACCAGCCGTACCAGCCAATGCCACCGACCGGCCATT	N
South Africa	False Bay	an593	female	wild	2008-07-01	1	BaMasc_192	HEM	CCTTTGATGAAACATTTATTCAAGCATTATCTTCTCTGCCTAGAAAACCAAACCCTGTCAAAATTATATATAATAATCATAATAATAGTACTAATACTAATGCGCCTCCTGAGGTGCTTCAAACGCTA	HEM	ACGATGCAAACAAAAACGCAAGCACAAGCAATAGCACAGTAAACGGCTCACAACAACACTATTCAAACAGGCAAGAGGCACCTGTGCCCGTCACAGTGAACGTGAATTCAAGTAATGTGTTTCCATCACAATCCGGAACCGGTGTACCTGGGGGGGTCCCCACTGCTCCGGTGTTTACGCCACAGGCACCATCGGCGCCGCCGCCCTACCAGCCGTACCAGCCAATGCCACCGACAGGGCATT	N
South Africa	False Bay	an594	female	wild	2008-07-01	1	BaMasc_193	HEM	CCTTTGATGAAACATTTATTCAAGCATTATCTTCTCTGCCTAGGAAACCAAATCCTGTCAAAATTATATATCATAATCATAATAATAATACTACTAATAATAGTAATAATAGTAATGCGCCTCCTGAGGTACTTCAAACGCTA	HEM	ACGATGCAAACAAAAACGCAAGCACAAGTAATAGCACCACAAATGGTTCCCAACACTATTCAAACAGACAAGAGGCAGCTGCACCTGTGACGGTGACGGTTCATTCAAACCATATGTTTCCATCACAACCGGGAACTGGTGTACCTGGGGTCTCTAATGCTCAAGTTTTCGCGCCTCAGGCACCATCCGCACCGCCACCCTACCAGCCGTACCAGCCAATGCCACCGACCGGGCATT	N
South Africa	False Bay	an595	female	wild	2008-07-01	1	BaMasc_194	HEM	CCTTTGATGAAACATTTATTCAAGCATTATCTTCTCTGCCTAGGAAACCAAATCCTGTCAAAATTATATATAATCATAATAATAATACTAATCATACTAATAATACTAATCATAGTAATGCGCCTCCTGAGGTACTTCAAACGCTA	HEM	ACGATGCAAACAAAAACGCAAGCACAAGTAATAGCACCATAAACGGTTCCCAACAGTATACAAACAGGCAAGAGGCACCTGTACCTGTGACAGTGAACGTAAATTCAAATATGTTTCCATCACAACCGGGAACTGGTGTACCTGGGGTCTCTAATGCTCAAGTTTTCGCGCCTCAGGCACCATCCGCACCGCCACCCTACCAGCCGTATCAGCCAATGCCACCGACCGGGCATT	N
South Africa	False Bay	an596	female	wild	2008-07-01	1	BaMasc_195	HEM	CCTTTGATGAAACATTTATTCAAGCATTATCTTCTCTGCCTAGGAAACCAAATCCTGTCAAAATTATATATAATAATCATAATCATAATAGTAATAATAGTAATAACAGTGCGCCTCCTGAGGTACTTCAAACGCTA	HEM	ACGACGTAAACAAAAACGCAAGCACAAGCAATAGCACAGTAAACGGCTCACAACAACACTATTCAAACAGGCAAGAGGTACCTGCACCGGTGACGGTGACAGTGAATTCAAATATGTTTCCACCACAATCCGGAACCAGTGTACCTGTCGGTATTTCAGCTCCGGTATTCGCGCCTCACGCACCATCCGCGCCGCCACCCTACCAGCCGTATCAGCCAATGCCACCGACCGGGCATT	N
South Africa	False Bay	an597	female	wild	2008-07-01	1	BaMasc_196	HEM	CATTTGATGAAACATTTATTCACGCATTATCTTCTCTGCCTAGGAAACCAAATCCTGTCAAAATTATATATAATCATCATAATAATAATAATACTAATAATACTAATAATAATAGTAATGCGCCTCCTGAGGTACTTCAAACGCTA	HEM	ACGATGCAAACAAAAACGCAAGCACAAGTAGTAGCACCACAAACGGTTCTCAACACTATTCAAACAGACAAGAGGCACCTGCACCTGTGACGGTGACGGTTCATTCAAATCATATGTTTCCATCACAACCGGGAGCTACTGTACCGGGGGTTCCCACAGCTCCAATCTTCGCGCCTCAAGCACCGTCCGCACCGCCGCCCTACCAGCCGTACCAGTCAATGCCGCCGACCGGCCATT	N
South Africa	False Bay	an598	female	wild	2008-07-01	1	BaMasc_197	HEM	CATTTGATGAAACATTTATTCAAGCATTATCTTCTCTGCCTAGGAAACCAAATCCTGTCAAAATTATATATCATAATAATACTAATAATAGTACTAATAATAGCACTAATGCGCCTCCTGAGGTACTTCAAACGCTA	HEM	ACGATGCAAACAAAAACGCAAGCACAAGTAATAGCACCACAAATGGTTCCCAACACTATTCAAACAGACAAGAGGCACCTGCACCTGTGACGGTGACGGTGAATTCAAATCATATGTTTCCATCACAAACGGGAACTCTACCTGGGGTCACCACTGCTCCAGTCTTCGCGCCTCAAGCATCGTCTGCACCGCCGCCCTACCAGCCGTACCAGCCAATGCCACCGACCGGCCATT	N
South Africa	False Bay	an599	female	wild	2008-07-01	1	BaMasc_179	HEM	CATTTGATGAAACATTTATTCAAGCATTATCTTCTCTGCCTAGGAAACCAAATCCTGTCAAAATTATATATAATCATAATAATAATAATAATACTAATAATACTAATAATGCGCCTCCTGAGGTACTTCAAACGCTA	HEM	ACCCAGATATAAACAAAAACGCAAGCACTATAAACGGCTCCCAACACTATTCAAACAGGCAAGAGGTACCTGCACCTGTGACAGTGAACGTGAATTCAAGTATGTTTCCATCACAACCGGGAACTGGTGTACCTGGGGTCCCCAACGCTCCAGTCTTCGCGCCTCAAGCATCGTCTGCACCGCCACCCTACCAGCCGTACCAGCCAATGCCACCGACCGGCCATT	N
South Africa	False Bay	an600	female	wild	2008-07-01	1	BaMasc_198	HEM	CATTTGATGAAACATTTATTCAAGCATTATCTTCTCTGCCTAGGAAACCAAATCCTGTCAAAATTATATATAATAATCATAATAATAATACTAATAATACTAATAATGCGCCTCCTGAGATACTTCAAACGCTA	HEM	ACGATGCAAACAAAAACGCAAGCACAAGTAATAGCACCACAAATGGTTCCCAACACTATTCAAACAGACAAGAGGCACCTGCACCTGTGACGGTGACGGTTCATTCAAATCATATGTTTCCATCACAACCGGGAGCTACTGTACCGGGGGTTCCCACTGCTCCAGTCTTCGCGCCTCAAGCACCGTCCGCACCGCCGCCCTACCAGCCGTACCAGCCAATGCCGCCGACCGGCCATT	N
South Africa	False Bay	an601	female	wild	2008-07-01	1	BaMasc_081	HEM	CCTTTGATGAAACATTTATTCAAGCATTATCTTCTCTGCCTAGAAAACCAAATCCTGTCAAAATTATATATAATCATCATAATAATACTAATAATAGTACTAATAATAATAGTACTAATGCGCCTCCTGAGGTACTTCAAACGCTA	HEM	ACGATGCAAACAAAAACGCAAGCACAAGTAATAGCACCACAAATGGTTCCCAACACTATTCAAACAGACAAGAGGCACCTGCACCTGTGACGGTGACGGTTCATTCAAACCATATGTTTCCATCACAACCGGGAACTGGTGTACCTGGGGTCTCCAATGCTCAAGTTTTCGCGCCTCAGGCACCATCCGCACCGCCACCCTACCAGCCGTACCAGCCAATGCCACCGACCGGCCATT	N
South Africa	False Bay	an602	female	wild	2008-07-01	1	BaMasc_199	HEM	CCTTTGATGAAACATTTATTCAAGCATTATCTTCTCTGCCTAGGAAACCAAATCCTGTCAAAATTATATATAATCATACTAATCATAATAATAGTACTAATAATAGTACTAATAATAGTAATGCGCCTCCTGAGGTACTTCAAACGCTA	HEM	ACGATGCAAATAAAAACGCAAGCACAAGTAATAGCACCACAAATGGTTCCCAACACTTTTCAAACAGACAAGAGGTACCTGCACCTGTGACGGTGACGGTGAATTCAAATCATATGTTTCCATCACAACCGGGAACTGGTGTACCTGGGGTCTCCAATGCTCCAGTTTTCGCGCCTCAGGCACCGTCCGCGCCACCGCCCTACCAGCCGTACCAACCAATGCCACCGACAGGGCATT	N
South Africa	False Bay	an603	female	wild	2008-07-01	1	BaMasc_100	HEM	CCTTTGATGAAACATTTATTCAAGCATTATCTTCTCTGCCTAGGAAACCAAATCCTGTCAAAATTATATATAATCATCATACTAATAATAGTACTAATAATAGTACTAATAATAATAATAACAGTACTAACGCGCCTCCTGAGGTACTTCAAACGCTA	HEM	ACGATGCAAGCAAAAACGCAAGCACAAGTAATAGCACCACAAACGGTTCCCAACACTATTCAAACAGACAAGAGGCACCTGCACCTGTGACGGTGACGGTTCATTCAAACCATATGTTTCCATCACAACCGGCAACTGGTGTACCTGGGGTCTCCAACGCTCCAGTTTTCGCGCCTCAGGCACCGTCCGCGCCGCCGCCCTACCAGCCGTACCAGCCAATGCCACCGACCGGGCATT	N
South Africa	False Bay	an604	female	wild	2008-07-01	1	BaMasc_200	HEM	CCTTTGATGAAACATTTATTCAAGCATTATCTTCTCTGCCTAGGAAACCAAATCCTGTCAAAATTATATATAATCATAATAATACTAATCATACTAATAATACTAATCATAGTAATGCGCCTCCTGAGGTACTTCAAACGCTA	HEM	ACGACATTAACAAAAATGCAAGCACAAGCAATAGCACAGTAAACGGCTCACAACAACACTATTCAAACAGGCAAGAGGTACCTGCACCTGTGACGGTGACAGTGAATTCAAATATGTTTCCATCACAACCGGGAACTGGTGTACCTGTTGGTACTTCAGCTCCGGTATTCGCGCCTCAAGCACCATCCGCGCCGCCGCCCTACCAGCCGTACCAGCCAATGCCACCGACAGGGCATT	N
South Africa	False Bay	an605	female	wild	2008-07-01	1	BaMasc_201	HEM	CCTTTGAAGAAACATTTATTCACGCATTATCTTCTCTGCCTAGAAAACCAAATCCTGTCAAAATTATATATAATAATACTAATAATAATAATAATACTCATAGTACGAATGCGCCTCCTGAGGTACTTCAAACGCTA	HEM	ACGATGCAAGCAAAAACGCAAGCACAAGTAATAGCACCACAAACGGTTCCCAACACTATTCAAACAGACAAGAGGCACCTGCACCTGTGACGGTGACGGTTCATTCAAACCATATGTTTCCATCACAACCGGGAACTGGTGTACCTGGGGTCTCCAACGCTCCAGTTTTCGCGCCTCAGGCACCGTCCGCGCCGCCGCCCTACCAGCCGTACCAGCCAATGCCACCGACCGGGCATT	N
South Africa	False Bay	an606	female	wild	2008-07-01	1	BaMasc_179	HEM	CATTTGATGAAACATTTATTCAAGCATTATCTTCTCTGCCTAGGAAACCAAATCCTGTCAAAATTATATATAATCATAATAATAATAATAATACTAATAATACTAATAATGCGCCTCCTGAGGTACTTCAAACGCTA	HEM	ACCCAGATATAAACAAAAACGCAAGCACTATAAACGGCTCCCAACACTATTCAAACAGGCAAGAGGTACCTGCACCTGTGACAGTGAACGTGAATTCAAGTATGTTTCCATCACAACCGGGAACTGGTGTACCTGGGGTCCCCAACGCTCCAGTCTTCGCGCCTCAAGCATCGTCTGCACCGCCACCCTACCAGCCGTACCAGCCAATGCCACCGACCGGCCATT	N
South Africa	False Bay	an607	female	wild	2008-07-01	1	BaMasc_197	HEM	CATTTGATGAAACATTTATTCAAGCATTATCTTCTCTGCCTAGGAAACCAAATCCTGTCAAAATTATATATCATAATAATACTAATAATAGTACTAATAATAGCACTAATGCGCCTCCTGAGGTACTTCAAACGCTA	HEM	ACGATGCAAACAAAAACGCAAGCACAAGTAATAGCACCACAAATGGTTCCCAACACTATTCAAACAGACAAGAGGCACCTGCACCTGTGACGGTGACGGTGAATTCAAATCATATGTTTCCATCACAAACGGGAACTCTACCTGGGGTCACCACTGCTCCAGTCTTCGCGCCTCAAGCATCGTCTGCACCGCCGCCCTACCAGCCGTACCAGCCAATGCCACCGACCGGCCATT	N
South Africa	False Bay	an608	female	wild	2008-07-01	1	BaMasc_202	HEM	CCTTTGATGAAACATTTATTCAAGCATTATCTTCTCTGCCTAGAAAACCAAATCCTGTCAAAATTATATATAATCATAATAATAATAGTAATAATAGTAATGCGTCTCCTGAGGTACTTCAAACGCTA	HEM	ACGATGCAACCAAAAACGCAAGCACAAGTAATAGCACCACAAATGGTTCCCAGCACTATTCAAACAGACAAGAGGTACCTGCACCTGTGACGGTGACGGTGAATTCAAATCATATGTTTCCATCACAAACGGGAACTCTACCTGGGGTCTCCACTGCTCCAGTTTTCGCGCCTCAGGCATCATCCGCACCGCCGCCCTACCAGCCGTACCAGTCAATGCCACCGACTGGGCATT	N
South Africa	False Bay	an609	female	wild	2008-07-01	1	BaMasc_203	HEM	CCTTTGAAGAAACATTTATTCAAGCATTATCTTCTCTGCCTAGGAAACCAAATCCTGTCAAAATTATATATAATCATAATACTAATCATAATAATAGTAATAGTAATAACAGTAATGCGCCTCCTGAGGTACTTCAAACACTA	HEM	ACGATGCAAACAAAAACGCAAGCACAAGTAATAGCACCACAAATGGTTCCCAACACTATTCAAACAGACAAGAGGTACCTGCACCTGTGACGGTGACGGTGAATTCAAATCATATGTTTCCATCACAACCGGGAGCTACTGTACCAGGGGTCCCCACTGCTCCAGTCTTCGCGCCTCAAGCACCGTCCGCACCGCCGCCCTACCAGCCGTACCAGCCAATGCCATCGACCGGCCATT	N
South Africa	False Bay	an610	female	wild	2008-07-01	1	BaMasc_204	HEM	CCTTTGATGAAACATTTATTCAAGCATTATCTTCTCTGCCTAGGAAACCAAATCCTGTCAAAATTATATATAATCATCATAATCATAATACTAATAGTAATAATAACAGTACTAATGCGCCTCCTGAGGTACTTCAAACGCTA	HEM	ACGACATTAACAAAAATGCAAGCACAAGCAATAGCACAGTAAACGGCTCACAACAACACTATTCAAACAGGCAAGAGGTACCTGCACCTGTGACGGTGACAGTGAATTCAAATATGTTTCCATCACAACCGGGAACTGGTGTACCTGTCGGTACTTCAGCTCCGGTATTCGCGCCTCAAGCACCATCCGCGCCGCCGCCCTACCAGCCGTACCAGCCAATGCCACCGACAGGGCATT	N
South Africa	False Bay	an611	female	wild	2008-07-01	1	BaMasc_101	HEM	CCTTTGATGATACACTTATTCAAGCATTATCTTCTCTGCCTAGGAAACCAAATCCTGTCAAAATTATATATAATCATCATAATCATACTAATAATAATAATAATAATAGTACTACTACTAATGCGCCTCCTGAGGTACTTCAAACGCTA	HEM	ACGACGTAAACAAGAACGCAAGCACAAGCAATAGCACAGTAAACGGCTCACAACAACACTATTCAAACAGGCAAGAGGCACCTGCACCTGTGACGGTGACAGTGAATTCAAATATGTTTCCACCACAACCTGGAACTGGTGTACCTGGGGTCTCTAATGCTCAAGTTTTCGCGCCTCAGGCACCATCCGCACCGCCACCCTACCAGCCGTATCAGCCAATGCCACCGACCGGGCATT	N
Uganda	Lake Mburo	rups 1	female	G1	2007-05-01	1	BaMasc_048	HEM	CCTTTGATGAAACATTTATTCAAGCATTATCTACCCTGCCTAGAAAACCAAATCCTGTCAAAATTATATATAATCATCATAATAATAATAATAGTACTCATAGTACTCATAGTACGAATGCGCCTCCTGAGGTACTTCAAACGCTA	HEM	ACGATGCAAACAAAAACGCAAGCACAAGTAATAGCACCACAAATGGTTCCCAACACTATTCAAACAGACAAGAGGTACCTGCACCTGTGACGGTGAACGTGAATTCAAGCATGTTTCCATCACAACCGGGAACTGGTGTACCTGGGGTATCTAATGCTCCAGTTTTCGCGCCTCAGGCACCATCCGCACCGCCACCCTACCAGCCGTATCAGCCAATGCCATCGACCGGGCATT	N
Uganda	Lake Mburo	rups 3	female	G1	2007-05-01	1	BaMasc_048	HEM	CCTTTGATGAAACATTTATTCAAGCATTATCTACCCTGCCTAGAAAACCAAATCCTGTCAAAATTATATATAATCATCATAATAATAATAATAGTACTCATAGTACTCATAGTACGAATGCGCCTCCTGAGGTACTTCAAACGCTA	HEM	ACGATGCAAACAAAAACGCAAGCACAAGTAATAGCACCACAAATGGTTCCCAACACTATTCAAACAGACAAGAGGTACCTGCACCTGTGACGGTGAACGTGAATTCAAGCATGTTTCCATCACAACCGGGAACTGGTGTACCTGGGGTATCTAATGCTCCAGTTTTCGCGCCTCAGGCACCATCCGCACCGCCACCCTACCAGCCGTATCAGCCAATGCCATCGACCGGGCATT	Y
Uganda	Lake Mburo	an101	female	wild	2007-05-01	1	BaMasc_159	HEM	GGTTTGATGAAACATTGATTCAAGCGTTGTCTTCTCTGCCTAGAAAACCTGTCAAAATTATATATCATAATCATAATAATCATACTAATAATACTAATAATAATAATAGTACTAATGCACCTCCTGAGGTACTTCAAACGCTA	HEM	ACCCAGATGTTAACAAAAACGCAAGCACAAGCAACAGCACTATAAATGGGTCCCAACACTATTCAAACAGGCAAGAGGCACCTGCACCTGTGACAGTGACAGTGCATTCAAATATGTTTCCACCACAACCGGGAACTGGTGTACCTGGAGTCTCCACTGCTCCTGTGTTTGCGCCTCCAGCACCGTCCGCGCCGCCGCCCTACCAGCCGTACCAGCCGATGCCACCTACCGGGCATT	N
Uganda	Lake Mburo	an102	female	wild	2007-05-01	1	BaMasc_160	HEM	CCTTTGATGAAACATTTATTCAAGCATTATCTACGCTGCCTAGAAAACCAAATCCTGTCAAAATTATATATAATAATAATCATACTAATAATAATCATACTAATAATAATCATAATAGTAATGCGCCTCCTGAGGTACTTCAAACGCTA	HEM	ACGACGCAAACAAAAACGCAAGCACAAGTAATAGCACCACAAATGGTTCCCAACACTATTCAAACAGACAAGAGGCATCTGCACCTGTGACGGTGACGGTTCATTCAAACCATATGTTTCCATCACAACCGGGAACTGGTGTACCTGGGGTCTCTAATGCTCAAGTTTTCGCGCCTCAGGCACCATCCGCACCGCCACCCTACCAGCCGTATCAGCCAATACCACCGACCGGGCATT	N
Uganda	Lake Mburo	an103	female	wild	2007-05-01	1	BaMasc_038	HEM	CCTTTGATGAAACATTTATTCAAGCATTATCTTCTCTGCCCAGGAAACCAAATCCTGTCAAAATTATATATCATAATCATAATAATCATAATCATAATAATAATACTAATAATACTAATAATAATGCGCCTCCTGAGGTACTTCAAACGCTA	HEM	ACGATGCAAACAAAAACGCAAGCACAAGTAATAGCACCATAAACGGTTCCCAACAGTATACAAACAGGCAAGAGGCACCTGTACCTGTGACAGTGAACGTAAATTCAAGTATGTTTCCATCACAACCGGGAACTGGTGTACCTGGGGTCTCTAATGCTCAAGTTTTCGCGCCTCAGGCACCATCCGCACCGCCACCCTACCAGCCGTATCAGCCAATGCCACCGACCGGGCATT	N
Uganda	Lake Mburo	an104	female	wild	2007-05-01	1	BaMasc_039	HEM	GGTTTGATGAAACATTGATTCAAGCGTTGTCTTCTCTGCCTAGAAAACCTGTCAAAATTATATATAATAATAATAATAATCATAATCATAATCATACTACTAATAATAGTACTAATAGTACGAATGCACCTCCTGAGGTACTTCAAACGCTA	HEM	ACCCAGATGTAACCAAAAACGCGAGCACAAGCAACAGCACTACAAATGGCTCCCAACACTATTCAAACAGGCAAGAGGCACCTGCACCTGTGTCGGTGAATGTGAATACAAATATGTTCCCACCACAACCGGGAACTGGTGCACTTGGAGTCTCCACTGCTCCGGTATTCGTGCCTCAGCCACCGTCCGCGCCGCCGCCCTACCAGCCATACCAGCCCATGCCACCTACCGGTCATT	N
Uganda	Lake Mburo	an105	female	wild	2007-05-01	1	BaMasc_040	HEM	CATTTGATGAAACATTTATTCAAGCATTATCTTCTCTGCCTAGGAAACCAAATCCTGTCAAAATTATATATCATAATCATAATAATACTAATAATAATAGTACTAATAATAATAATGCGCCTCCTGAGGTACTTCAAACGCTA	HEM	ACGATGCAAACAAAAACGCAAGCACAAGTAATAGCACCACAAATGGTTCCCAATCCTATTCAAACAGACAAGAGGCACCTGCACCTGTGACGGTGACGGTGAATTCAAATCATATGTTTCCATCACAAACGGGAACTCTACCTGGGGTCTCCAATGCTCCAGTTTTCGCGCCTCAAGCACCATCCGCACCGCCGCCCTACCAGCCGTATCAGCCAATGCCACCTACCGGCCATT	N
Uganda	Lake Mburo	an195	female	wild	2007-05-01	1	BaMasc_046	HEM	CATTTGATGAAACATTTATTCAAGCATTATCTTCTCTGCCTAGGAAACCAAATCCTGTCAAAATTATATATAATAATAATAATAATAGTACTAATAATAATGCGCCTCCTGAGGTACTTCAAACGCTA	HEM	ACGATGTAAACAAAAACGCAAGCACAAGTAATAGCACCACAAATGGTTCCCAACACTATTTAAACAGACAAGAGGTACCTGCACCTGTGACGGTGACGGTGAATTCAAATCATATGTTTCCATCACAACCGGGAACTGGTGTACCTGGGGTCTCCAATGCTCCAGTTTTCGCGCCTCAGGCACCGTCTGCACCGCCGCCTTATCAGCCGTACCAGCCAATGCCACCGACCGGCCATT	N
Uganda	Lake Mburo	an196	female	wild	2007-05-01	1	BaMasc_047	HEM	CCTTTGATGAAACATTTATTCAAGCATTATCTTCTCTGCCTAGGAAACCAAATCCTGTCAAAATTATATATAATCATCATAATAATACTAATAATAACAGTACTAATGCCCCTCCAGAGGTACTTCAAACGCTA	HEM	ACGATGCAAACAAAAACGCAAGCACAAGTAATAGCACCACAAATGGTTCTCAACACTATTCAAACAGACAAGAGGCACCTGCACCTGTGACGGTGACGGTGAATTCAAATCATATGTTTCCATCCCAAACGGGAACTGTACCTGGGGTCTCCAATGCTCCGGTGTTTGCGCCTCAAGCACCATCCGCACCGCCGCCCTACCAGCCGTACCAGCCAATGCCACCGACCGGCCATT	N
Uganda	Lake Mburo	an197	female	wild	2007-05-01	1	BaMasc_048	HEM	CCTTTGATGAAACATTTATTCAAGCATTATCTACCCTGCCTAGAAAACCAAATCCTGTCAAAATTATATATAATCATCATAATAATAATAATAGTACTCATAGTACTCATAGTACGAATGCGCCTCCTGAGGTACTTCAAACGCTA	HEM	ACGATGCAAACAAAAACGCAAGCACAAGTAATAGCACCACAAATGGTTCCCAACACTATTCAAACAGACAAGAGGTACCTGCACCTGTGACGGTGAACGTGAATTCAAGCATGTTTCCATCACAACCGGGAACTGGTGTACCTGGGGTATCTAATGCTCCAGTTTTCGCGCCTCAGGCACCATCCGCACCGCCACCCTACCAGCCGTATCAGCCAATGCCATCGACCGGGCATT	N
Uganda	Lake Mburo	an198	female	wild	2007-05-01	1	BaMasc_049	HEM	CCTTTGATGAAACATTTATTCAAGCATTATCTTCTCTGCCCAGAAAACCAAATCCTGTCAAAATTATATATAATAATCATAATCATAATAATAATACTAATAATAGTACTAATAATAATGCGCCTCCTGAAGTACTTCAAACGCTA	HEM	ACGATGCAAACAAAAACGCAAGCACAAGTAATAGCACCACAAACGGTTCCCAACACTATTCAAACAGACAAGAGGCACCTGCACCTGTGACGGTGACGGTTCATTCAAACCATATGTTTCCATCACAACCGGGAACTGGTGTACCTGGGGTCTCTAATGCTCAAGTTTTCGCGCCTCCGGCACCGTCCGCGCCGCCGCCATACCAGCCATATCAGCCAATGCCACCGACCGGACATT	N
Uganda	Lake Mburo	an225	female	wild	2007-05-01	1	BaMasc_050	HEM	CCTTTGATGAAACATTTATTCAAGCATTATCTTCTCTGCCTAGGAAACCAAATCCTGTCAAAATTATATATCATAATCATAATAATACTAATAATAATAATAATAGTACTAATAGTACTAATGCGCCTCCTGAGGTACTTCAAACGCTA	HEM	ACGACGTAAACAAAAATGCAAGCACAAGCAACAGCACAATAAACGGCTCCCAACACTATTCAAACAGGCAAGAGGCACCTGCACCCGTGACAGTGAATGTGAATGCAAGTAATATGTTTCCATCACAACCGGGAACTGGTGTACCTGGGGTCACCACTGCTCCAGTCTTCGCGCCTCAAGCACCATCCGCACCGCCGCCCTACCAGCCGTACCAGCCAATGCCACCGACCGGCCATT	N
Uganda	Lake Mburo	an226	female	wild	2007-05-01	1	BaMasc_051	HEM	CCTTTGATGAAACATTTATTCAAGCATTATCTTCTCTGCCCAGAAAACCAAATCCTGTCAAAATTATATATAATAATCATAATACTAATAATAGTACTAATAATAATGCGCCTCCTGAAGTACTTCAAACGCTA	HEM	ACGATGCAAACAAAAACGCAAGCACAAGTAATAGCACCACAAACGGTTCCCAACACTATTCAAACAGACAAGAGGCACCTGCACCTGTGACGGTGACGGTTCATTCAAACCATATGTTTCCATCACAACCGGGAACTGGTGTACCTGGGGTCTCTAATGCTCAAGTTTTCGCGCCTCCGGCACCGTCCGCGCCGCCGCCATACCAGCCATATCAGCCAATGCCACCGACCGGACATT	N
Uganda	Lake Mburo	an228	female	wild	2007-05-01	1	BaMasc_046	HEM	CATTTGATGAAACATTTATTCAAGCATTATCTTCTCTGCCTAGGAAACCAAATCCTGTCAAAATTATATATAATAATAATAATAATAGTACTAATAATAATGCGCCTCCTGAGGTACTTCAAACGCTA	HEM	ACGATGTAAACAAAAACGCAAGCACAAGTAATAGCACCACAAATGGTTCCCAACACTATTTAAACAGACAAGAGGTACCTGCACCTGTGACGGTGACGGTGAATTCAAATCATATGTTTCCATCACAACCGGGAACTGGTGTACCTGGGGTCTCCAATGCTCCAGTTTTCGCGCCTCAGGCACCGTCTGCACCGCCGCCTTATCAGCCGTACCAGCCAATGCCACCGACCGGCCATT	N
Uganda	Lake Mburo	an278	female	wild	2007-07-01	1	BaMasc_052	HEM	GATTTGATGAAACATTTATTCAAGCATTATCTTCTCTGCCTAGGAAAACAAATCCTGTCAAAATTATATATAATAATAATAGTAATAGTACTAATAATACAAATGCGCCTCCTGAGGTTTTTCAAACGCTA	HEM	ACCCAGATGTAAACAAAAACATATGCACCAGCAATAGCACAATAAACGGCTCCCAACACTATTCAAACAGGCAAGAGGCACCTGCACCTGTGACAGTGAATGTGAATTCAAGTAATATGTTTCCATCACAACCGGGAACTGGTGTCCCTGGGGTCTCCACTGCTCCGGTATTCGCACCTCAGGCACCGTCCGCGCCGCCACCTTACCAATCTTACCAGCCCATGCCACCTACCGGGCATT	N
Uganda	Lake Mburo	an279	female	wild	2007-05-01	1	BaMasc_053	HEM	CCTTTGATGAAACATTTATTCAAGCATTATCTTCTCTGCCTAGGAAACCAAATCCTGTCAAAATAATATATAATAATAATAATACTAATAATAATGCGCCTCCTGAGGTACTTCAAACGCTA	HEM	ACGATGCAAACAAAAATGCAAGCACAAGTAATAGCACCACAAACGGTTCCCAACACTATTCAAACAGACAAGAGGCACCTGCACCTGTGACGGTGACGGTGAATTCAAATCATATGTTTCCATCACAACCGGGAACTGGTGCACCTGGGGTCTCCAATGCTCCAGTTTTCGCGCCTCAGGCACCGTCCGCGCCGCCGCCTTACCAGCCGTACCAGCCAATGCCACCGACCGGGCATT	N
Uganda	Lake Mburo	an280	female	wild	2007-05-01	0	BaMasc_054	HEM	GATTTGATGAAACATTTATTCAAGCATTATCTTCTCTGCCTAGGAAAACAAATCCTGTCAAAATTATATATAATAATAATAGTAATAGTACTAATACAAATGCGCCTCCTGAGGTTTTTCAAACGCTA	HEM	ACCCAGATGTAAACAAAAACATATGCACCAGCAATAGCACAATAAACGGCTCCCAACACTATTCAAACAGGCAAGAGGCACCTGCACCTGTGACAGTGAATGTGAATTCAAGTAATATGTTTCCATCACAACCGGGAACTGGTGTCCCTGGGGTCTCCACTGCTCCGGTATTCGCACCTCAGGCACCGTCCGCGCCGCCACCTTACCAATCTTACCAGCCCATGCCACCTACCGGGCATT	N	Z0
Uganda	Lake Mburo	an281	female	wild	2007-05-01	1	BaMasc_055	HEM	CCTTTGATGAAACATTTATTCAAGCATTATCTTCTCTGCCTAGGAAACCAAATCCTGTCAAAATTATATATAATAATAATAATAATACTAATAATACTAATAATAGTAATGCGCCTCCTGAGATACTGCAAACGCTA	HEM	ACGATGCAAACAAAAACGCAAGCACAAGTAATAGCACCACAAATGGTTCCCAACACTATTCAAACAGACAAGAGGTACCTGCACCTGTGACGGTGACGGTTCATTCAAACCATATGTTTCCATCACAACCGGGAACTGGTGTACCTGGGGTCTCTAATGCTCAAGTTTTCGCGCCTCCGGCACCGTCCGCGCCGCCGCCATACCAGCCATATCAGCCAATGCCACCGACCGGGCATT	N
Uganda	Lake Mburo	an282	female	wild	2007-05-01	1	BaMasc_056	HEM	CATTTGATGAAACATTTATTCAAGCATTATCTTCTCTGCCTAGGAAACCAAATCCTGTCAAAATTATATATCATAATCATAATAATAATAATACTAATAATACTAATAATACTAATAATACTAATAATACTAATAATAGTAATGCGCCTCCTGAGGTACTTCAAACGCTA	HEM	ACGATGCAAACAAAAACGCAAGCACAAGCAATAGCACAATAAATGGCTCCGAACACTATACAAACAGGCAAGAGGCACCTGCACCTGTGACGGTGACGGTTCATTCAAACCATATGTTTCCATCACAACCGGGAACTGGTGTACCTGGGGTCTCTAATGCTCAAGTTTTCGCGCCTCAGGCGCCATCCGCACCGCCACCCTACCAGCCGTATCAGCCAATGCCACCGACCGGGCATT	N
Uganda	Lake Mburo	an283	female	wild	2007-05-01	1	BaMasc_057	HEM	CCTTTGATGAAACATTTATTCAAGCATTATCTTCTCTGCCTAGGAAACCAAATCCTGTCAAAATTATATATAATAATAATAATACTAATAATACTAATAATACTAATAATAGTAATGCGCCTCCTGAGATACTGCAAACGCTA	HEM	ACGATGCAAACAAAAACGCAAGCACAAGTAATAGCACCACAAATGGTTCCCAACACTATTCAAACAGACAAGAGGTACCTGCACCTGTGACGGTGACGGTTCATTCAAACCATATGTTTCCATCACAACCGGGAACTGGTGTACCTGGGGTCTCTAATGCTCAAGTTTTCGCGCCTCCGGCACCGTCCGCGCCGCCGCCATACCAGCCATATCAGCCAATGCCACCGACCGGGCATT	N
Uganda	Lake Mburo	an284	female	wild	2007-05-01	1	BaMasc_058	HEM	CCTTTGATGAAACATTTATTCAAGCATTATCTTCTCTGCCTAGGAAACCAAATCCTGTCAAAATTATATATCATAACCATAATACTAATAATAGTACTAATAATAATAGTACTAATGCGCCTCCTGAGGTACTTCAAACGCTA	HEM	ACGATGCAAACAAAAACGCAAGCACAAGTAATAGCACCACAAATGGTTCCCAACACTATTCAAACAGACAAGAGGCACCTGTACCTGTGACAGTGAACGTAAATTCAAGTATGTTTCCATCACAACCGGGAACTGGTGTACCTGGGGTCTCCAATGCTCAAGTTTTTGCGCCTCAAGCTCCATCCGCACCGCCACCCTACCAGCCGTACCAGCCAATGCCACCGACTGGGCATT	N
Uganda	Lake Mburo	an285	female	wild	2007-05-01	1	BaMasc_059	HEM	CCTTTGATGAAACATTTATTCAAGCATTATCTTCTCTGCCTAGAAAACCAAATCCTGTCAAAATTATATATAATACTAATAATAGTACTAATAATAATAGTACTAATGCGCCTCCTGAGGTACTTCAAACGCTA	HEM	ACGATGCAAACAAAAACGCAAGCACAAGTAATAGCACCACAAATGGTTCCCAACACTATTCAAACAGACAAGAGGTACCTGCACCTGTAACGGTGACGGTGAATTCAAATCATATGTTTCCATCACAACCGGGAACTGGTGTACCTGGGGTCTCTAATGCTCAAGTTTTCGCGCCTCCGGCACCGTCTGCGCCGCCGCCATACCAGCCATATCAGCCAATGCCACCGACCGGACATT	N
Uganda	Lake Mburo	an286	female	wild	2007-05-01	1	BaMasc_053	HEM	CCTTTGATGAAACATTTATTCAAGCATTATCTTCTCTGCCTAGGAAACCAAATCCTGTCAAAATAATATATAATAATAATAATACTAATAATAATGCGCCTCCTGAGGTACTTCAAACGCTA	HEM	ACGATGCAAACAAAAATGCAAGCACAAGTAATAGCACCACAAACGGTTCCCAACACTATTCAAACAGACAAGAGGCACCTGCACCTGTGACGGTGACGGTGAATTCAAATCATATGTTTCCATCACAACCGGGAACTGGTGCACCTGGGGTCTCCAATGCTCCAGTTTTCGCGCCTCAGGCACCGTCCGCGCCGCCGCCTTACCAGCCGTACCAGCCAATGCCACCGACCGGGCATT	N
Uganda	Lake Mburo	an287	female	wild	2007-05-01	1	BaMasc_060	HEM	CCTTTGATGAAACATTCATTCAAGCATTATCTTCTCTGCCCAGGAAACCAAATCCTGTCAAAATTATATATCATAATCATAATACTAATAATAATGCGCCTCCTGAGGTACTTCAAACGCTA	HEM	ACGATGCAAACAAAAACGCAAGCACAAGTAATAGCACCACAAATGGTTCCCAACACTATTCAAACAGACAAGAGGCACCTGCACCTGTGACGGTGACGGTTCATTCAAATCATATGTTTCCATCACAACCGGGAGCTACTGTACCGGGGGTTCCCACTGCTCCAGTCTTCGCGCCTCAAGCACCGTCCGCACCGCCGCCCTACCAGCCGTACCAGCCAATGCCGCCGACCGGCCATT	N
Uganda	Lake Mburo	an288	female	wild	2007-07-01	1	BaMasc_163	HEM	CCTTTGATGAAACATTTATTCAAGCATTATCTTCTCTGCCTAGGAAACCAAATCCTGTCAAAATTATATATAATAATAATAATAATACTAATAATACTAATAATACTAATAATACTAATAATAGTAATGCGCCTCCTGAGATACTGCAAACGCTA	HEM	ACGATGCAAACAAAAACGCAAGCACAAGTAATAGCACCACAAATGGTTCCCAACACTATTCAAACAGACAAGAGGTACCTGCACCTGTGACGGTGACGGTTCATTCAAACCATATGTTTCCATCACAACCGGGAACTGGTGTACCTGGGGTCTCTAATGCTCAAGTTTTCGCGCCTCCGGCACCGTCCGCGCCGCCGCCATACCAGCCATATCAGCCAATGCCACCGACCGGGCATT	N
Uganda	Lake Mburo	an289	female	wild	2007-07-01	1	BaMasc_126	HEM	CATTTGATGAAACATTTATTCAAGCATTATCTTCTCTGCCTAGGAAACCAAATCCTGTCAAAATTATATATCATAATCATAATAATACTAATAATACTAATAATAGTACTAATAATAATAGTACTAATGCGCCTCCTGAGGTACTTCAAACGCTA	HEM	ACCCAGATATAAACAAAAACGCAAGCACAAGCAATAGCACAATAAACGGCTCCCAACACTATTCAAACAGACAAGAGGTACCTGTACCTGTGACAGTGAACGTAAATTCGAGTATGTTTCCATCACAACCGGGGACTGGTGTACCTGGGGTCTCCAATGCTCCAGTTTTCGCGCCTCAAGCACCATCCGCGCCGCCACCCTACCAGCCGTATCAGCCAATGCCACCGACCGGCCATT	N
Uganda	Lake Mburo	an290	female	wild	2007-07-01	1	BaMasc_164	HEM	CCTTTGATGAAACATTTATTCAAGCATTATCTTCTCTGCCTAGGAAACCAAATCCTGTCAAAATTATATATCATAATCATAATAATAGTAATACTAATAATAATAATACTAATGCGCCTCCTGAGGTACTTCAAACGCTA	HEM	ACGATGCAAACAAAAACGCAAGCACAAGTAATAGCACCACAAATGGTTCCCAACACTATTCAAACAGACAAGAGGTACCTGCACCTGTGACGGTGACGGTTCATTCAAATCATATGTTTCCATCACAACCGGGAACTGGTGTACCTGGGGTCTCTAATGCTCAAGTTTTCGCGCCTCAGGCACCATCCGCACCGCCACCCTACCAGCCGTATCAGCCAATGCCACCGACTGGCCATT	N
Uganda	Lake Mburo	an291	female	wild	2007-07-01	1	BaMasc_164	HEM	CCTTTGATGAAACATTTATTCAAGCATTATCTTCTCTGCCTAGGAAACCAAATCCTGTCAAAATTATATATCATAATCATAATAATAGTAATACTAATAATAATAATACTAATGCGCCTCCTGAGGTACTTCAAACGCTA	HEM	ACGATGCAAACAAAAACGCAAGCACAAGTAATAGCACCACAAATGGTTCCCAACACTATTCAAACAGACAAGAGGTACCTGCACCTGTGACGGTGACGGTTCATTCAAATCATATGTTTCCATCACAACCGGGAACTGGTGTACCTGGGGTCTCTAATGCTCAAGTTTTCGCGCCTCAGGCACCATCCGCACCGCCACCCTACCAGCCGTATCAGCCAATGCCACCGACTGGCCATT	N
Uganda	Lake Mburo	an292	female	wild	2007-07-01	1	BaMasc_165	HEM	CATTTGATGAAACATTTATTCAAGCATTATCTTCTCTGCCTAGGAAACCAAATCCTGTCAAAATTATATATAATAATCATAATAATAATAGTACTAATAATAATGCGCCTCCTGAGGTACTTCAAACACTA	HEM	ACGATGCAAACAAAAACGCAAGCACAAGTAATAGCACCACAAATGGTTCCCAACACTATTCAAACAGACAAGAGGTACCTGCACCTGTGACGGTGACAGTGAATTCAAATCATATGTTTCCATCACAACCGGGAACTGGTGTACCTGGGGTCTCCAATGCTCCAGTTTTCGCGCCTCAGGCACCGTCTGCACCGCCGCCTTATCAGCCGTACCAGCCAATGCCCCCGACCGGGCATT	N
Uganda	Lake Mburo	an293	female	wild	2007-07-01	1	BaMasc_164	HEM	CCTTTGATGAAACATTTATTCAAGCATTATCTTCTCTGCCTAGGAAACCAAATCCTGTCAAAATTATATATCATAATCATAATAATAGTAATACTAATAATAATAATACTAATGCGCCTCCTGAGGTACTTCAAACGCTA	HEM	ACGATGCAAACAAAAACGCAAGCACAAGTAATAGCACCACAAATGGTTCCCAACACTATTCAAACAGACAAGAGGTACCTGCACCTGTGACGGTGACGGTTCATTCAAATCATATGTTTCCATCACAACCGGGAACTGGTGTACCTGGGGTCTCTAATGCTCAAGTTTTCGCGCCTCAGGCACCATCCGCACCGCCACCCTACCAGCCGTATCAGCCAATGCCACCGACTGGCCATT	N
Uganda	Lake Mburo	an461	female	wild	2007-05-01	1	BaMasc_124	HEM	CATTTGATGAAACATTTATTCAAGCATTATCTTCTCTGCCTAGGAAACCAAATCCTGTCAAAATTATATATAATCATAATAATAGTACTAATAATACTAATAATAATAGTAATGCGCCTCCTGAGGTACTTCAAACGCTA	HEM	ACCCCGATATAAACAAAAACGCAAGCACAAGCAATAGCACAATAAACGGCTCCCAACACTATTCGAACAGGCAAGAGGCACCTGCACCCGTGACAGTGAATGTGAATGCAAGTAATATGTTTCCATCACAACCGGGAACTGGTGTCCCTGGGGTCACCACTGCTCCAGTCTTCGCGCCTCAAGCATCGTCTGCACCGCCGCCCTACCAGCCGTACCAGCCAATGCCACCGACCGGCCATT	N
Uganda	Lake Mburo	an462	female	wild	2007-05-01	1	BaMasc_125	HEM	CCTTTGATGAAACATTTATTCAAGCATTATCTTCTCTGCCTAGGAAACCAAATCCTGTCAAAATTATATATCATAATCATACTAATAATACTAATAATACTAATAATAATAATAATAATAATAGTACTAATGCGCCTCCTGAGGTACTTCAAACGCTA	HEM	ACGATGCAAACAAAAACGCAAGCACAAGTAATAGCACCACAAATGGTTCCCAACACTATTCAAACAGACAAGAGGCACCTGCACCTGTGACGGTGACGGTTCATTCAAACCATATGTTTCCATCACAACCGGGAACTGGTGTACCTGGGGTCTCTAATGCTCAAGTTTTCGCGCCTCCGGCACCGTCCGCGCCGCCGCCATACCAGCCATATCAGCCAATGCCACCGACCGGACATT	N
Uganda	Lake Mburo	an463	female	wild	2007-05-01	1	BaMasc_126	HEM	CATTTGATGAAACATTTATTCAAGCATTATCTTCTCTGCCTAGGAAACCAAATCCTGTCAAAATTATATATCATAATCATAATAATACTAATAATACTAATAATAGTACTAATAATAATAGTACTAATGCGCCTCCTGAGGTACTTCAAACGCTA	HEM	ACCCAGATATAAACAAAAACGCAAGCACAAGCAATAGCACAATAAACGGCTCCCAACACTATTCAAACAGACAAGAGGTACCTGTACCTGTGACAGTGAACGTAAATTCGAGTATGTTTCCATCACAACCGGGGACTGGTGTACCTGGGGTCTCCAATGCTCCAGTTTTCGCGCCTCAAGCACCATCCGCGCCGCCACCCTACCAGCCGTATCAGCCAATGCCACCGACCGGCCATT	N
Uganda	Lake Mburo	an464	female	wild	2007-05-01	1	BaMasc_127	HEM	CATTTGATGAAACATTTATTCAAGCATTATCTTCTCTGCCTAGGAAACCAAATCCTGTCAAAATTATATATAATCATCATAATACTAATAATAATAATAATAACAGTACTAATGCGCCTCCTGAGGTACTTCAAACGCTA	HEM	ACGATGCAAACAAAAACGCAAGCACAAGTAATAGCACCACAAATGGTTCCCAACACTATTCAAACAGACAAGAGGCACCTGCACCTGTGACGGTGACGGTTCATTCAAATCATATGTTTCCATCACAACCGGGAGCTACTGTACCGGGGGTTCCCACTGCTCCAGTCTTCGCGCCTCAAGCACCGTCCGCACCGCCGCCCTACCAGCCGTACCAGCCAATGCCGCCGACCGGCCATT	N
Uganda	Lake Mburo	an467	female	wild	2007-05-01	1	BaMasc_128	HEM	CCTTTGATGAAACATTTATTCAAGCATTATCTTCTCTGCCTAGGAAACCAAATCCTGTCAAAATTATATATAATCATAATACTAATCATAATAGTACTAATAATAGTACTAATGCGCCTCCTGAGGTACTTCAAACGCTA	HEM	ACGACGTAAACAAAAACGCAAGCACAAGCAATAACACAGTAAATGGCTCACAACAACACTATTCAAACAGGCAAGAGGCACCTGTGCCCGTCACAGTGAACGTGAATTCAAGTAATGTGTTTCCATCACAATCCGGAACCGGTGTACCTGGGGTCCCCACTGCTCCGGTGTTTACGCCACAGGCACCATCCGCACCGCCGCCCTACCAGCCGTACCAGCCAATGCCACCTACCGGCCATT	N
South Africa	Limpopo	an486	female	G1	2006-07-01	1	BaMasc_157	HEM	CCTTTGATGAAACATTTATTCAAGCATTATCTTCTCTGCCTAGAAAACCAAATCCTGTCAAAATTATATATAATCATCATACTAATAATAGTACTAATAATAATAATAGTAATGCGCCTCCTGAGGTACTTCAAACACTA	HEM	ACGATGCAAACAAAAACGCAACAAGCACAAGTAATAGCACCACAAACGGTTCCCAACACTATTCAAACAGACAAGAGGTACCTGCGCCTGTGACGGTGACGGTGAATTCAAATCGTATGTTTCCATCAGAACCGGGAACTGGTGCACCTGGGGTCTCTAATGCTCAAGTTTTCGCGCCTCAGGCACCATCCGCACCGCCGCCCTACCAGCCATACCAGCCAATGCAACCGACCGGACATT	N
South Africa	Limpopo	an487	female	G1	2006-07-01	1	BaMasc_157	HEM	CCTTTGATGAAACATTTATTCAAGCATTATCTTCTCTGCCTAGAAAACCAAATCCTGTCAAAATTATATATAATCATCATACTAATAATAGTACTAATAATAATAATAGTAATGCGCCTCCTGAGGTACTTCAAACACTA	HEM	ACGATGCAAACAAAAACGCAACAAGCACAAGTAATAGCACCACAAACGGTTCCCAACACTATTCAAACAGACAAGAGGTACCTGCGCCTGTGACGGTGACGGTGAATTCAAATCGTATGTTTCCATCAGAACCGGGAACTGGTGCACCTGGGGTCTCTAATGCTCAAGTTTTCGCGCCTCAGGCACCATCCGCACCGCCGCCCTACCAGCCATACCAGCCAATGCAACCGACCGGACATT	Y
South Africa	Limpopo	an334	female	wild	2006-07-01	1	BaMasc_072	HEM	CCTTTGATGAAACATTTATTCAAGCATTGTCTACGATGCCTAGAAAACCAAACCCTGTCAAAATTATATATAATAATAATCATCATACTAATCATACTAATAATAGTACGAATGCGCCTCCTGAGGTACTTCAAACGCTA	HEM	ACGATGCAAACAAAAACGCAAGCACAAGTAATAGTACCACAAATGGTTCTCAACACTATTCAAACAGACAAGAGGTACCTGCACCCGTGACAGTGAATGTGAATGCAAGTAATATGTTTCCATCACAACCGGGAACTGGTGTACCTGGGGTCTCTAATGCTCAAGTTTTCGCGCCTCAGGCACCATCCGCACCGCCACCCTACCAGCCGTACCAGCCAATGCCACCGACCGGGCATT	N
South Africa	Limpopo	an335	female	wild	2006-07-01	1	BaMasc_073	HEM	CATTTGATGAAACATTTATTCAAGCATTATCTTCTCTGCCTAGGAAACCAAATCCTGTCAAAATTATATATAATAATCATACTAATAATAATAATAATAATAGTACTAATGCGCCTCCTGAGGTACTTCAAACACTA	HEM	ACCCAGATATAAACAAAAACGCAAGCACAAGCAATAGCACAATAAACGGCTCCCAACACTATTCAAACAGGCAAGAGGTACCTGCACCTGTGACAGTGAACGTGAATTCAAGTATGTTTCCATCTCAACCGGGAACTGGTGTACCTGGGGTCTCCAATGCTCCAGTTTTCGCGCCTCAGGCACCGTCCGCGCCACCGCCCTACCAGCCGTATCAGCCAATGCCACCGACCGGGCATT	N
South Africa	Limpopo	an336	female	wild	2006-07-01	1	BaMasc_074	HEM	CCTTTGATGAAACATTTATTCAAGCGTTATCTTCGCTGCCTCGGAAACCAAATCCTGTCAAAATTATATATAATAATAATCATACTAATCATACTAATAATAATAATAATAGTACGAATGCGCCTCCTGAGGTACTACAAACGCTA	HEM	ACGATGCAAACAAAAACGCAAGCACAAGTAATAGCACCACAAATGGTTCCCAACACTATTCAAACAGACAAGAGGTACCTGCACCTGTGACGGTGACGGTTCATTCAAACCATATGTTTCCATCACAACCGGGAACTGGTGTACCTGGGGTCTCCAATGCTCCAGTTTTCGCGCCTCAGGCACCGTCCGCGCCGCCGCCTTACCAGCCGTACCTGCCAATGCCACCGACCGGCCATT	N
South Africa	Limpopo	an337	female	wild	2006-07-01	1	BaMasc_075	HEM	CCTTTGAAGAAACATTTATTCAAGCATTATCTTCTCTGCCTAGGAAACCAAATCCTGTCAAAATTATATATAATCATAATACTAATCATAATAACAATAATAATAGTACTAATAATGCGCCTCCTGAGGTACTTCAAACACTA	HEM	ACGACGCAAATAAAAACGCAAGCACAAGTAATAGCACCACAAACAGTTCCCAACACTATTCAAATAGACAAGAGGTACCTGCACCTGTGACGGTGACGGTGAATTCAAATCATATGTTTCCATCACAACCGGGAGCTACTGTACCGGGGGTCCCCACTGCTCCAGTCTTCGCCCCTCAAGCACCATCCGCACCGCCGCCCTACCAGCCGTACCAGCCAATGCCACCAACCGGACATT	N
South Africa	Limpopo	an338	female	wild	2006-07-01	1	BaMasc_076	HEM	CCTTTGATGAAACATTTATTCAAGCATTATCTTCTCTGCCTAGGAAACCAAATCCTGTCAAAATTATATATAATAATCATAATCATAATAATCAAAATAATAGTACTAATAGTACTAATGCGCCTCCTGAGGTACTTCAAACACTA	HEM	ACGATGCAAACAAAAACGCAAGCACAAGTAATAGCACTACAAACGGTTCCCAACACTATTCAAACAGACCAGAGGCACCTGCACCTGTGACGGTGACGGTGAATTCAAATCATATGTTTCCATCACAACCGGGAACTGGTGTACCTGGGGTCTCCAATGCTCCAGTTTTCGCGTCTCAGGCACCGTCTGCACCGCCGCCCTACCAGCCGTACCAGCCAATGCCACCAACCGGACATT	N
South Africa	Limpopo	an340	female	wild	2006-07-01	1	BaMasc_077	HEM	GATTTGATGAAACATTATTTCAAACATTATCTTCTCTGCCTAGAAAAACAAATCCTGTTAAAATTATATATCATAATACTAATAATAGTACTAATCATACTAATACAAATGCGCCCCCTGAGGTACTTCAAACGCTA	HEM	ACGATGCAAACAAAAACGCAAGCACAAGTAATAGCACCATAAACGGTTCCCAACAGTATACAAACAGGCAAGAGGCACCTGTACCTGTGACAGTGAACGTAAATTCAAGTATGTTTCCATCACAACCGGGAACTGGTGTACCTGGGGTATCTAATGCTCAAGTTTTCGCGCCTCAGGCACCATCCGCACCGCCACCCTACCAGCCGTATCAGCCAATGCCACCGACTGGCCATT	N
South Africa	Limpopo	an341	female	wild	2006-07-01	1	BaMasc_078	HEM	CCTTTGATGAAACATTTATTCAAGCATTATCTTCTCTGCCTAGGAAACCAAATCCTGTCAAAATTATATATAATAATCATAATCATACTAATAATAATAATAATAATAGTACTAATGCGCCTCCTGAGGTACTTCAAACACTA	HEM	ACCCAGATATAAACAAAAACGCAAGCACAAGCAATAGCACTATAAACGGCTCCCAACACTATTCAAACAGGCAAGAGGTACCTGCACCTGTGACAGTGAACGTAAATTCAAGTATGTTTCCATCACAACCGGGAACTGGTGTACCTGGGGTCTCCAATGCTCCAGTTTTCGCGTCTCAAGCACCATCCGCGCCGCCGCCCTACCAGCCGTATCAGCCAATGCCACCGACCGGGCATT	N
South Africa	Limpopo	an342	female	wild	2006-07-01	1	BaMasc_079	HEM	CCTTTGATGAAACATTTATTCAAGCATTATCTTCTCTGCCTAGAAAACCAAATCCTGTCAAAATTATATATAATCATAATAATCATAATACTAATAATCATAATACTAATGCGCCTCCTGAGGTACTTCAAACGCTA	HEM	ATCCAGATATAAACAAAAACGCAAGCACAAGCAATAGCACAATAAACGGCTCCCAACACTATTCAAACAAGCAAGAGGTACCTGCACCTGTGACAGTGAACGTGAATTCAAGTATGTTTCCATCACAACCGGGAACTGGTGTACCTGGGGTCTCTAATGCTCAAGTTTTCGCGCCTCAGGCACCATCCGCACCGCCACCCTACCAGCCGTATCAGCCAATGCCACCGACCGGACATT	N
South Africa	Limpopo	an344	female	wild	2006-07-01	1	BaMasc_080	HEM	AATTTGATGAAACATTTTTTCAAGCAATATCTTCTCTGCCTAGGAAACCAAATCCTGTTAAAATTATATATCATAATAATAGTAATAGTAATAATAGTACAAATGCGCCTCCTGAGGTACTTCAAACGCTA	HEM	ACCCAGATGTAAACAAGAACGCAAGCACAAGCAATAGCACAATAAACGGCTCTCAACACTATTCAAACAGGCAAGAAGCACCTGCACCTGTGACGGTGACGGTTAATTCGAGTATGTTTCCACCATCGCAAGGAACTGGTGTACCTGGGGTCCCCACTGCTCCGGTGTTTACGCCACAGGCACCATCCGCACCGCCGCCCTACCAGCCGTACCAACCAATGCCACCGACAGGGCATT	N
South Africa	Limpopo	an345	female	wild	2006-07-01	1	BaMasc_006	HEM	GCTTTGATGATACATTTATTCAAGCATTGTCTTCTCTGCCTAGAAAACCAAACCCTGTCAAAATTATAAATTATAATAATACTAATAATAATAATACTACGAATGCGCCTCCTGAGGTACTTCAAACGCTA	HEM	ATGACGCAAACAAAAACACAAGCACAAGCAATAGCACCGTAAACGGCTCTCAACACTATTCGAACAGGCAAGAGGCACCTGCACCTGTGACGGTGAACGTCAATTCAAATTTGTTTCCATCACAATCGGGAACTGGTGTACCTGTGGGTACTTCAGCTCCGGTATTCGCACCTCAAGCACCGTCCGCACCGCCGCCCTACCAGCCGTACCAGCCGATGCCACCAACTGGGCATT	N
South Africa	Limpopo	an346	female	wild	2006-07-01	1	BaMasc_081	HEM	CCTTTGATGAAACATTTATTCAAGCATTATCTTCTCTGCCTAGAAAACCAAATCCTGTCAAAATTATATATAATCATCATAATAATACTAATAATAGTACTAATAATAATAGTACTAATGCGCCTCCTGAGGTACTTCAAACGCTA	HEM	ACGATGCAAACAAAAACGCAAGCACAAGTAATAGCACCACAAATGGTTCCCAACACTATTCAAACAGACAAGAGGCACCTGCACCTGTGACGGTGACGGTTCATTCAAACCATATGTTTCCATCACAACCGGGAACTGGTGTACCTGGGGTCTCCAATGCTCAAGTTTTCGCGCCTCAGGCACCATCCGCACCGCCACCCTACCAGCCGTACCAGCCAATGCCACCGACCGGCCATT	N
South Africa	Limpopo	an348	female	wild	2006-07-01	1	BaMasc_205	HEM	CCTTTGATGAAACGTTTTTTCAAGCATTATCTTCTCTGCCTAGGAAACCAAATCCTGTCAAAATTATATATCATAATCATAATACTAATAATAATAATACTAATAATAATAATACTAATGCGTCTCCTGAGGTACTTCAAACGCTA	HEM	ACCCAGATATAAACAAAAACGCAAGCACAAGCAATAGCACAATAAAAGGCTCCCAACACTATTCAAACAGGCAAGAGGCACCTGCACCCGTGACAGTGAATGTGAATGCAAGTAATATGTTTCCATCACAACCGGGAACTGGTGTCCCTGGGGTCACCACTGCTCCAGTCTTCGCGCCTCAAGCATCGTCTGCACCGCCGCCCTACCAGCCGTACCAGCCAATGCCACCGACCAGCCATT	N
Tanzania	Pemba	an470	female	G1	2007-05-01	1	BaMasc_156	HEM	CATTTGATGAAACATTTATTCAAGCATTATCTTCTCTGCCTAGGAAACCAAATCCTGTCAAAATTATATATAATAATCATAATCATAATACTACTAGTACTAATAATAATACTACTAGTACTAATGCGCCTCCTGAGGTACTTCAAACGCTA	HEM	ACGATGCAAATAAAAACGCAAGCACAAGTAATAGCACCACAAATGGTTCCCAACACTATTCAAACAGACAAGAGGTACCTGCACCTGTGACGGTGACGGTTCATTCAAACCATATGTTTGCATCACAACCGGGAACTGGTGTACCTGGGGTCTCTAATGCTCAAGTTTTCGCGCCTCAGGCACCATCCGCACCGCCACCCTACCAGCCGTATCAGCCAATGCCACCGACCGGGCATT	N
Tanzania	Pemba	an471	female	G1	2007-05-01	1	BaMasc_156	HEM	CATTTGATGAAACATTTATTCAAGCATTATCTTCTCTGCCTAGGAAACCAAATCCTGTCAAAATTATATATAATAATCATAATCATAATACTACTAGTACTAATAATAATACTACTAGTACTAATGCGCCTCCTGAGGTACTTCAAACGCTA	HEM	ACGATGCAAATAAAAACGCAAGCACAAGTAATAGCACCACAAATGGTTCCCAACACTATTCAAACAGACAAGAGGTACCTGCACCTGTGACGGTGACGGTTCATTCAAACCATATGTTTGCATCACAACCGGGAACTGGTGTACCTGGGGTCTCTAATGCTCAAGTTTTCGCGCCTCAGGCACCATCCGCACCGCCACCCTACCAGCCGTATCAGCCAATGCCACCGACCGGGCATT	Y
Tanzania	Pemba	an472	female	G1	2007-05-01	1	BaMasc_036	HEM	CATTTGATGAAACATTTATTCAAGCATTATCTTCGCTGCCTAGGAAACCAAATCCTGTCAAAATTATATATCATAATCATAATAATACTAATAATAGTACTAATAATAGTACTAATGCGCCTCCTGAGGTACTTCAAACGCTA	HEM	ACGATGCAAACAAAAACTCAAGCACAAGTAATAACACAACAAACGGTTCCCAACACTATTCAAACAGGCAAGAGGCACCTGCACCTGTGACGGTGACAGTGAATTCAAATATGTTTCCACCACAACCGGGAACTGGAGTACCTGGGGTCTCCACTGCTCCGGTGTTTGCGCCTCAAGCACCATCCGCACCGCCGCCCTACCAGCCGTACCAGCCAATGCCACCGACCGGACATT	N
Tanzania	Pemba	an473	female	G1	2007-05-01	1	BaMasc_016	HEM	CCTTTGATGAAACATTTATTCAAGCATTATCTTCTCTGCCTAGGAAACCAAATCCTGTTAAAATTATATATAATCAGCATAATAATAATAATAGTACTCATAGTACGAATGCGCCTCCTGAGGTACTTCAAACGCTA	HEM	ACGATGTAAACAAAAACGCAAGCACAAGCAATAGCACAGTAAACGGCTCACAACCACACTATTCAAACAGGCAAGAGGCACCGGCACCTGTGACGGTGACGGTGAATTCAAATCATATGTTTCCATCCCAAACGGGAACTGTACCTGGGGTCTCCAATGCTCCAGTTTTCGCGTCTCAGGCACCATCCGCACCGCCGCCCTACCAGCCGTACCAGCCGATGCCACCGTCTGGCCATT	N
Tanzania	Pemba	an075	female	wild	2007-05-01	1	BaMasc_032	HEM	CCTTTGATGAAACATTTATCCAAGCATTATCTTCTCTGCCTAGAAAACCAAATCCTGTCAAAATTATATATAATCATCATACTAATCATCATACTAATCATAATAATAGTAATGCGCCTCCTGAGGTACTTCAAACGCTT	HEM	ACGACGTAAACAAAAACGCAAGCACAAGCAATAGCACAGTAAACGGCTCACAACAACACTATTCAAACAGGCAAGAGGCACCTGTGCCCGTCACAGTGAACGTGAATTCAAGTAATGTGTTTCCATCACAATCCGGAACCGGTGTACCTGGGGTCCCCACTGCTCCGGTGTTTACGCCACAGGCACCATCTGCACCGCCGCCCTACCAGCCGTACCAGCCAATGCCACCGACAGGGCATT	N
Tanzania	Pemba	an081	female	wild	2007-05-01	1	BaMasc_033	HEM	CATTTGATGAAACATTTATTCAAGCATTATCTTCTTTGCCTAGAAAACCAAATCCTGTCAAAATTATATATCATAATCATAATACTAATAATACTAATAATAGTACTAATAGTACTAATGCGCCTCCTGAGGTACTTCAAACGCTA	HEM	ACGATGCAAACAAAAACGCAAGCACAAGTAATAGCACCACAAATGGTTCCCAACACTATTCAAACAGACAAGAGGCACCTGCACCTGTGACGGTGACGGTTCATTCAAACCATATGTTTCCATCACAACCGGGAACTGGTGTACCTGGGGTCTCCAATGCTCCTGTTTTCGCGCCTCAGGCACCGTCCGCGCCGCCGCCTTACCAGCCGTACCAGCCAATGCCACCGACCGGGCATT	N
Tanzania	Pemba	an082	female	wild	2007-05-01	1	BaMasc_034	HEM	CCTTGGATGATACATTTATTCAAGCATTAACTTCTCTGCCTAGGAAACCAAATCCTGTCAAAATTATATATAATAATCATAATCATAATCATAATAATACTAATCATACTAATAATAGTAATGCGCCTCCTGAGGTACTTCAAACGCTA	HEM	ATGAAGTAAACAAAAACGCAAGTACAAGCAACAGCACAGTAAACGGCTCACAACAACACTATTCAAACAGGCAAGAGGCACCTGCACCTGTGACGGTGACAGTGAATTCAAATATGTTTCCACCACAACCGGGAACTGGTGTACCTGGGGTCGCTAATGCTCAAGTTTTCGCGCCTCAGGCACCATCCGCACCGCCACCCTACCAGCCGTATCAGCCAATGCCACCGACCGGACATT	N
Tanzania	Pemba	an083re	female	wild	2007-05-01	1	BaMasc_035	HEM	GCTTTGATGATACATTAATTCAGGCATTATCTTCTCTGCCTAGAAAACCAAATCCTGTCAAAATTATAAATAATAATTATAATAATAGTACCAATACCAATACAAATGCGCCTCCTGAGGTACTTCAAACCCTA	HEM	ACCCAGATATAAACAAAAACGCAAGCACAAGCAATAGCACAGTAAACGGTTCCCAACACTATTCAAACAGGCAAGATGCACCTGCACCTGTGACGCTGAACGTAAATTCAAGTATGTTTCCATCACAACCGGGAACTGGTGTCCATGGGGTCACCACTGCTCCAGTCTTCGCGCCTCAAGCATCGTCTGCACCGCCGCCCTACCAGCCGTACCAGCCAATGCCACCAACCGGACATT	N
Tanzania	Pemba	an084	female	wild	2007-05-01	1	BaMasc_036	HEM	CATTTGATGAAACATTTATTCAAGCATTATCTTCGCTGCCTAGGAAACCAAATCCTGTCAAAATTATATATCATAATCATAATAATACTAATAATAGTACTAATAATAGTACTAATGCGCCTCCTGAGGTACTTCAAACGCTA	HEM	ACGATGCAAACAAAAACTCAAGCACAAGTAATAACACAACAAACGGTTCCCAACACTATTCAAACAGGCAAGAGGCACCTGCACCTGTGACGGTGACAGTGAATTCAAATATGTTTCCACCACAACCGGGAACTGGAGTACCTGGGGTCTCCACTGCTCCGGTGTTTGCGCCTCAAGCACCATCCGCACCGCCGCCCTACCAGCCGTACCAGCCAATGCCACCGACCGGACATT	N
Tanzania	Pemba	an085	female	wild	2007-05-01	1	BaMasc_037	HEM	CCTTTGATGAAACATTTATTCAAGCATTATCTTCTCTGCCTAGGAAACCAAATCCTGTCAAAATTATATATCATAATCATACTAATAATAATACTAATCATAATAATAATAGTACTAATGCGCCTCCTGAGGTACTTCAAACGCTA	HEM	ACGATGCAAATAAAAACGCAAGCACAAGTAATAGCACCACAAATGGTTCCCAACACTATTCAAATAGACAAGAGGCACCTGCACCTGTGACGGTGACGGTTCATTCAAACCATATGTTTCCATCACAACCGGGAACTGGTGTACCTGGGGTCTCCAACGCTCCAGTTTTCGCGCCTCAGGCACCGTCTGCACCGCCGCCCTACCAGCCGTATCAGCCAATGCCACCGACCGGACATT	N
Tanzania	Pemba	an109	female	wild	2007-05-01	1	BaMasc_041	HEM	CCTTTGATGAAACATTTATTCAAGCGTTATCTTCGCTGCCTCGGAAACCAAATCCTGTCAAAATTATATATAATAATAATCATACTAATCATACTAATAATAATAATAATAGTACGAATGCGCCTCCTGAGGTACTACAAACGCTA	HEM	ACCCAGATATAAACAAAAACGCAAGCACAAGCAATAGCACTATAAACGGCTCCCAACACTATTCAAACAGGCAAGAGGTACCTGCACCTGTGACAGTGAACGTGAATTCAAGTATGTTTCCATCACAACCGGGAACTGGTGTACCTGGGGTTTCCAATGCTCCAGTTTTCGCGCCTCAAGCACCATCCGCGCCGCCGCCCTACCAGCCGTATCAGCCAATGCCACCGACCGGGCATT	N
Tanzania	Pemba	an110	female	wild	2007-05-01	1	BaMasc_094	HEM	CATTTGATGAAACATTTATTCAAGCATTATCTTCTCTGCCTAGGAAACCAAATCCTGTCAAAATTATATATAATCATAATACTAATAATCATAATAATACTAATAATAATAATAGTACAAATGCGCCTCCTGAGGTACTTCAAACGCTA	HEM	ACGATGCAAACAAAACCACATGTACAAGTAATAGTACCACAAACGGTTCCCAACACTATTCAAACAGACAAGAGGTACCTGCACCTGTGACGGTGAACGTGAATTCAAGCATGTTTCCATCACAATCCGGAACTGGTGTCCCTGGAGTTGTATCAGCTTCAGTCTTCGCGCCTCAGGCACCGTCCGCGCCGCCGCCCTACCAGCCGTACCAGCCAATGCCACTGACCGGACATT	N
Tanzania	Pemba	an111	female	wild	2007-05-01	1	BaMasc_042	HEM	CCTTTGATGAAACATTTATTCAAGCATTATCTTCTCTGCCTAGGAAACCAAATCCTGTCAAAATTATATATAATCATAATACTAATCATAATAATAATAGTACTAATGCGCCTCCTGAGATACTTCAAACGCTA	HEM	ACCCAGATGTAAGCAAAAACGCAAGCACAAGCAACAACACTATAAATGGCTCTCAACACTACTCAAACAGGCAAGAGGCACTTGCACCCGTGACAGTGAATGTGAATGCAAGTAATATGTTTCCATCACAACCGGGAAATGGAGTACCTGGGGTCTCCACTGCTCCGGTGTTTGCGCCTCAAGCACCATCCGCACCGCCGCCCTACCAGCCGTACCAGCCAATGCCACCGACCGGCCATT	N
Tanzania	Pemba	an112	female	wild	2007-05-01	1	BaMasc_043	HEM	CATTTGATGAAACATTTATTCAAGCATTATCTTCTTTGCCTAGAAAACCAAATCCTGTCAAAATTATATATCATAATCATAATACTAATAATACTAATAATACTAATAATAGTACTAATAATAATAGTACTAATGCGCCTCCTGAGGTACTTCAAACGCTA	HEM	ACGATGCAAACAAAAACGCAAGCACAAGTAATAGCACCACAAATGGTTCCCAACACTATTCAAATAGACAAGAGGCACCTGCACCTGTGACGGTGACGGTTCATTCAAACCATATGTTTCCATCACAACCGGGAACTGGTGTACCTGGGGTCTCCAACGCTCCAGTTTTCGCGCCTCAGGCACCGTCTGCACCGCCGCCCTACCAGCCGTATCAGCCAATGCCACCGACCGGGCATT	N
Tanzania	Pemba	an113	female	wild	2007-05-01	1	BaMasc_044	HEM	CCTTTGATGAAACTTTTATTCAAGCATTATCTTCTCTGCCTAGGAAACCAAATCCTGTCAAAATTATATATAATCATAATACTAATAATCATAATAATACTAATAATAATAATAGTACAAATGCGCCTCCTGAGGTACTTCAAACGCTA	HEM	ACGATGCAAACAAAACCACATGTACAAGTTATAGTACCACAAACGGTTCCCAACACTATTCAAACAGACAAGAGGTACCTGCACCTGTGACGGTGAACGTGAATTCAAGCATGTTTCCATCACAATCCGGAACTGGTGTCCCTGGAGTTGTATCAGCTCCAGTCTTCGCGCCTCAGGCACCGTCCGCGCCGCCGCCCTACCAGCCGTACCAGCCAATGCCACCGACCGGACATT	N
Tanzania	Pemba	an114	female	wild	2007-05-01	1	BaMasc_045	HEM	CATTTGATGAAACATTTATTCAAGCATTATCTTCTCTGCCTAGGAAACCAAATCCTGTCAAAATTATATATCATAATCATACTAATAATAGTAATAATAGTAATGCGCCTCCTGAGGTACTTCAAACGCTA	HEM	ACGATGCAAACAAAAACGCAAGCACAAGTAATAGCACCACAAACGGTTCCCAACACTATTCAAACAGACAAGAGGTACCTGCACCTGTGACGGTGACGGTGAATTCAAATCATATGTTTCCATCACAACCGGGAACTGGTGTACCTGGGGTCTCCAATGCTCCAGTTTTCGCGCCTCAGGCACCGTCTGCACCGCCGCCCTACCAGCCGTACCAGCCAATGCCACCGAGCGGGCATT	N
Tanzania	Pemba	an304	female	wild	2007-05-01	1	BaMasc_061	HEM	CCTTTGATGAAACATTAATTCAAGCATTATCTTCTCTGCCTAGGAAACCAAATCCTGTCAAAATTATATATAATCATAATACTAATAGTAATAATAACAGTACTAATGCGCCTCCTGAGGTACTTCAAACGCTA	HEM	ACCCAGATATAAACAAAAACGCAAGCACAAGCAATAGCACTATAAACGGCTCCCAACACTATTCAAACAGGCAAGAGGTACCTGCACCTGTGACAGTGAACGTGAATTCAAGTATGTTTCCATCACAACCGGGAACTGGTGTACCTGGGGTCTCCAATGCTCCAGTTTTCGCGCCTCAAGCACCATCCGCGCCGCCGCCCTACCAGCCGTATCAGCCAATGCCACCGACCGGGCATT	N
Tanzania	Pemba	an305re	female	wild	2007-05-01	1	BaMasc_035	HEM	GCTTTGATGATACATTAATTCAGGCATTATCTTCTCTGCCTAGAAAACCAAATCCTGTCAAAATTATAAATAATAATTATAATAATAGTACCAATACCAATACAAATGCGCCTCCTGAGGTACTTCAAACCCTA	HEM	ACCCAGATATAAACAAAAACGCAAGCACAAGCAATAGCACAGTAAACGGTTCCCAACACTATTCAAACAGGCAAGATGCACCTGCACCTGTGACGCTGAACGTAAATTCAAGTATGTTTCCATCACAACCGGGAACTGGTGTCCATGGGGTCACCACTGCTCCAGTCTTCGCGCCTCAAGCATCGTCTGCACCGCCGCCCTACCAGCCGTACCAGCCAATGCCACCAACCGGACATT	N
Kenya	Watamu	an073	female	G1	2007-03-01	1	BaMasc_130	HEM	CATTTGATGAAACATTTATTCAAGCATTATCTTCTCTGCCTAGAAAACCAAATCCTGTCAAAATTATATATCATAATCATACTAATAATAATAATAATAGTACTAATGCGCCTCCTGAGGTACTTCAAACGCTA	HEM	ACGACGTAAACAAAAACGCAAGCACAAGCTCCCAACACTATTCAAACAGGCAAGAGGTACCTGTGCCCGTCACAGTGAACGTGAATTCAAGTAATGTGTTTCCATCACAATCTGGAACCGGTGTACCTGGTGTCCCCACTGCTCCGGTGTTTACGCCACAGGCACCATCCGCACCGCCGCCCTACCAGCCGTATCAGCCAATGCCACCGACCGGGCATT	N
Kenya	Watamu	an149	female	G1	2007-04-01	1	BaMasc_132	HEM	CCTTTGATGAAACATTTATTCAAGCGTTATCTTCGCTGCCTCGGAAACCAAATCCTGTCAAAATTATATATAATAATAATCATACTAATCATACTAATCATACTAATAATAATAGTACGAATGCGCCTCCTGAGGTACTACAAACGCTA	HEM	ACGATGCAAACAAAAACGCAAGCACAAGTAATAGCACCACAAATGGTTCCCAACACTATTCAAACAGACAAGAGGTACCTGCACCTGTGACGGTGACGGTTCATTCAAACCATATGTTTCCATCACAACCGGGAACTGGTGTACCTGGGGTCTCCAATGCTCCAGTTTTCGCGCCTCAGGCACCGTCCGCGCCGCCGCCTTACCAGCCGTACCAGCCAATGCCACCGACCGGCCATT	N
Kenya	Watamu	an150	female	G1	2007-04-01	1	BaMasc_133	HEM	CCTTTGATGAAACATTTATTCAAGCATTATCTTCTCTGCCTAGGAAACCAAATCCTGTCAAAATTATATATCATAATACTAATAATAATAATAATAGTACTAATAATACTAATGCGCCTCCTGAGGTACTTCAAACGCTA	HEM	ACGATGCAAACAAAAACGCAAGCACAAGTAATAGCACCACAAACGGTTCCCAACACTATTCAAACAGACAAGAGGTACCTGCACCTGTGACGGTGAACGTGAATTCAAGTATGTTTCCATCACAACCGGGACCTGGTGTCCCTGGGGTCACCACTGCTACAGTCTTCGCGCCTCAAGCATCGTCTGCACCGCCACCCTACCAGCCGTACCAGCCAATGCCACCGACTGGACATT	N
Kenya	Watamu	an151	female	G1	2007-04-01	1	BaMasc_132	HEM	CCTTTGATGAAACATTTATTCAAGCGTTATCTTCGCTGCCTCGGAAACCAAATCCTGTCAAAATTATATATAATAATAATCATACTAATCATACTAATCATACTAATAATAATAGTACGAATGCGCCTCCTGAGGTACTACAAACGCTA	HEM	ACGATGCAAACAAAAACGCAAGCACAAGTAATAGCACCACAAATGGTTCCCAACACTATTCAAACAGACAAGAGGTACCTGCACCTGTGACGGTGACGGTTCATTCAAACCATATGTTTCCATCACAACCGGGAACTGGTGTACCTGGGGTCTCCAATGCTCCAGTTTTCGCGCCTCAGGCACCGTCCGCGCCGCCGCCTTACCAGCCGTACCAGCCAATGCCACCGACCGGCCATT	Y
Kenya	Watamu	an152	female	G1	2007-04-01	1	BaMasc_132	HEM	CCTTTGATGAAACATTTATTCAAGCGTTATCTTCGCTGCCTCGGAAACCAAATCCTGTCAAAATTATATATAATAATAATCATACTAATCATACTAATCATACTAATAATAATAGTACGAATGCGCCTCCTGAGGTACTACAAACGCTA	HEM	ACGATGCAAACAAAAACGCAAGCACAAGTAATAGCACCACAAATGGTTCCCAACACTATTCAAACAGACAAGAGGTACCTGCACCTGTGACGGTGACGGTTCATTCAAACCATATGTTTCCATCACAACCGGGAACTGGTGTACCTGGGGTCTCCAATGCTCCAGTTTTCGCGCCTCAGGCACCGTCCGCGCCGCCGCCTTACCAGCCGTACCAGCCAATGCCACCGACCGGCCATT	Y
Kenya	Watamu	an153	female	G1	2007-04-01	1	BaMasc_107	HEM	CCTTTGATGAAACATTTATTCAAGCATTATCTTCTCTGCCTAGGAAACCAAATCCTGTCAAAATTATATATCATAATCATAATAATAATAATAGTACTAATAATAATAGTACTAATGCGCCTCCTGAGGTACTTCAAACGCTA	HEM	ACGATGCAAATAAAAACGCAAGCACAAGTAATAGCACCACAAATGGTTCCCAACACTATTCAAACAGACAAGAGGCACCTGCACCTGTGACGGTTCATTCAAACCATATGTTTCCATCACAACCGGGAACTGGTGTACCTGGGGTCTCTAATGCTCAAGTTTTCGCGCCTCAGGCACCATCCGCACCGCCACCCTACCAGCCGTATCAGCCAATGCCACCGACGGGACATT	N
Kenya	Watamu	an154	female	G1	2007-04-01	1	BaMasc_134	HEM	CCTTTGATGAAACATTTATTCAAGCATTATCTTCTCTGCCTAGGAAACCAAATCCTGTCAAAATTATATATAATAATAATAATAATAGTAATAATAGTGCGCCTCCTGAGGTACTTCAAACGCTA	HEM	ACGATGCAAACAAAAACGCAAGCACAAGTAATAGCACCACAAATGGTTCCCAACACTATTCAAACAGACAAGAGGCACCTGCACCTGTGACGGTGACGGTGAATTCAAATCATATGTTTCCATCACAATCGGGAACTGGTGTACCTGGGGTCTCCAATGCTCCAGTCTTCGCGCCTCAGGCACCATCTGCACCGCCGCCCTACCAGCCGTACCAGCCAATGCCGCCAACCGGACATT	N
Kenya	Watamu	an155	female	G1	2007-04-01	1	BaMasc_135	HEM	CCTTTGATGAAACATTTATTCAAGCATTATCTTCTCTGCCTAGGAAACCAAATCCTGTCAAAATTATATATCATAATCATAATAATCATACTAATACTAATAATACTAATAATAGTAATGCGCCTCCTGAGGTACTTCAAACGTTA	HEM	ACCCAGATATAAACAAAAACGCAAGCACAAGCAATAGCACAATAAACGGCTCCCAACACTATTCAAACAGGCAAGAGGCACCTGCACCCGTGACAGTGAATGTGAATGCAAGTAATATGTTTCCATCACAACCGGGAACTGGTGTACCTGTGGGTACTTCAGCTCCGGTATTCGCGTCTCAAGCACCAACCGCGCCGCCGCCCTACCAGCCGTACCAGCCAATGCCACCTACCGGACATT	N
Kenya	Watamu	an156	female	G1	2007-04-01	1	BaMasc_107	HEM	CCTTTGATGAAACATTTATTCAAGCATTATCTTCTCTGCCTAGGAAACCAAATCCTGTCAAAATTATATATCATAATCATAATAATAATAATAGTACTAATAATAATAGTACTAATGCGCCTCCTGAGGTACTTCAAACGCTA	HEM	ACGATGCAAATAAAAACGCAAGCACAAGTAATAGCACCACAAATGGTTCCCAACACTATTCAAACAGACAAGAGGCACCTGCACCTGTGACGGTTCATTCAAACCATATGTTTCCATCACAACCGGGAACTGGTGTACCTGGGGTCTCTAATGCTCAAGTTTTCGCGCCTCAGGCACCATCCGCACCGCCACCCTACCAGCCGTATCAGCCAATGCCACCGACGGGACATT	Y
Kenya	Watamu	an157	female	G1	2007-04-01	1	BaMasc_136	HEM	CCTTTGATGAAACATTTATTCAAGCATTATCTTCTCTGCCTAGGAAACCAAATCCTGTCAAAATTATATATAATCATACTAATCATACTAATCATACTAATCATAGTAATGCGCCTCCTGAGGTACTTCAAACGCTA	HEM	ACGATGCAAACAAAAACGCAAGCACAAGTAATAGCACCATAAACGGTTCCCAACAGTATACAAACAGGCAAGAGGCACCTGTACCTGTGACAGTGAACGTAAATTCAAATATGTTTCCATCACAACCGGGAACTGGTATACCTGGGGTCTCTAATGCTCAAGTTTTCGCGCCTCAGGCACCATCCGCACCGCCACCCTACCAGCCGTATCAGCCAATGCCACCGACCGGGCATT	N
Kenya	Watamu	an158	female	G1	2007-04-01	1	BaMasc_137	HEM	CATTTGATGAAACATTTATTCAAGCATTATCTTCTCTGCCTAGGAAACCAAATCCTGTCAAAATTATATATAATCACCATAATAATACTAATAATAGTACTAATGCGCCTCCTGAGGTACTTCAAACGCTA	HEM	ACGATGCAAACAAAAACGCAAGCACAAGTAATAGCACCACAAACGGTTCCCAACAGTATACAAACAGGCAAGACGCACCTGCACCTGTGACAGTGAACGTAAATTCAAGTATGTTTCCATCACAACCGGGAACTGGTGTACCTGGGGTCTCTAATGCTCAAGTTTTCGCGCCTCAGGCACCATCCGCACCGCCACCCTACCAGCCGTATCAGCCAATGCCACCGACCGGGCATT	N
Kenya	Watamu	an159	female	G1	2007-04-01	1	BaMasc_138	HEM	CCTTTGATGAAACATTTATTCAAGCATTATCTTCTCTGCCAAGGAAACCAAATCCTGTGAAAATTATATATAATCATAATACTAATACTAATCATAATAGTACTAATGCGCCTCCTGAGGTACTTCAAACGCTA	HEM	ACGATGCAAACAAAAACGCAAGCACAAGTAATAGCACCACAAACGGTTCCCAACACTATTCAAACAGACAAGAGGCACCTGTGCCCGTCACAGTGAACGTGAATTCAAGTAATGTGTTTCCATCACAATCCGGAACCGGTGTACCTGGGGGGGTCCCCACTGCTCCGGTGTTTACGCCACAGGCACCATCCGCACCGCCACCCTACCAGCCGTATCAGCCAATGCCACCGACCGGGCATT	N
Kenya	Watamu	an160	female	G1	2007-04-01	1	BaMasc_133	HEM	CCTTTGATGAAACATTTATTCAAGCATTATCTTCTCTGCCTAGGAAACCAAATCCTGTCAAAATTATATATCATAATACTAATAATAATAATAATAGTACTAATAATACTAATGCGCCTCCTGAGGTACTTCAAACGCTA	HEM	ACGATGCAAACAAAAACGCAAGCACAAGTAATAGCACCACAAACGGTTCCCAACACTATTCAAACAGACAAGAGGTACCTGCACCTGTGACGGTGAACGTGAATTCAAGTATGTTTCCATCACAACCGGGACCTGGTGTCCCTGGGGTCACCACTGCTACAGTCTTCGCGCCTCAAGCATCGTCTGCACCGCCACCCTACCAGCCGTACCAGCCAATGCCACCGACTGGACATT	Y
Kenya	Watamu	an161	female	G1	2007-04-01	1	BaMasc_139	HEM	CCTTTGATGAAACATTTATTCAAGCATTATCTTCTTTGCCTAGGAAATCAAATCCTGTTAAAATTATATATAATAATCATAATCATACTAATCATAATAATAATAGTAATAACAATAGTAATGCGCCTCCTGAGGTACTTCAAACGCTA	HEM	ACGACGTAAACAAAAATGCAAGCACAAGCACTAGCACAATAAACGGCTCCCAACACTATTCAAACAGGCAAGAGGCACCTGTGCCCGTCACAGTGAACGTGAATTCAAGTAATGTGTTTCCATCACAATCCGGAACCGGTGTACCTGGGGTCCCCACTGCTCCGGTGTTTACGCCACAGGCACCATCCGCGCCGCCGCCCTACCAGCCGTACCAGCCAATGCCACCAACCGGGCATT	N
Kenya	Watamu	an162	female	G1	2007-04-01	1	BaMasc_140	HEM	CCTTTGATGAAACATTTATTCAAGCATTATCTTCTCTGCCTAGAAAACCAAATCCTGTCAAAATTATATATCATAATCATAATAATACTAATAATACTAATCATAGTAATGCGCCTCCCGAGGTACTTCAAACGCTA	HEM	ACGATGCAAACAAAAACGCAAGCACAAGTAATAGCACTACAAACGGTTCCCAACACTATTCAAACAGACAAGAGGCACCTGCGCCTGTGACGGTGAACGTCAATTCAAGTATGTTTCCATCACAACCGGGAACTGGTGTCCCTGGGGTCACCACTGCTCCAGTCTTCGCGCCTCAAGCATCGTCTGCGCCGCCGCCCTACCAGCCGTACCAGCCAATGCCACCGACCGGCCATT	N
Kenya	Watamu	an163	female	G1	2007-04-01	1	BaMasc_141	HEM	CCTTTGATGAAACATTTATTCAAGCATTATCTTCTCTGCCTAGGAAACCAAATCCTGTCAAAATTATATATAACCATAATACTAATAATAATAGTACTCATAGTACGAATGCGCCTCCTGAAGTACTTCAAACGCTA	HEM	ACGATGCAAACAAAAACGCAAGCACAAGTAATAGCACCACAAATGGTTCCCAACACTATTCAAACAGACAAGAGGCACCTGCACCTGTGACGGTGACGGTTCATTCAAATCATATGTTTCCATCACAACCGGGAGCTACTGTACCGGGGGTTCCCACTGCTCCAGTCTTCGCGCCTCAAGCACCGTCCGCACCGCCGCCCTACCAGCCGTACCAGCCAATGCCGCCGACCGGCCATT	N
Kenya	Watamu	an164	female	G1	2007-04-01	1	BaMasc_142	HEM	CCTTTGATGAAACATTTATTCAAGCATTATCTTCTCTGCCTAGGAAACCAAATCCTGTCAAAATTATATATAATCATACTAATCATAATAATAGTACTAATAATAGTACTAATAATAGTAATGCGCCTCCTGAGGTACTTCAAACGCTA	HEM	ACGATGCAAATAAAAACGCAAGCACAAGTAATAGCACCACAAATGGTTCCCAACACTTTTCAAACAGACAAGAGGTACCTGCACCTGTGACGGTGACGGTGAATTCAAATCATATGTTTCCATCACAACCGGGAACTGGTGTACCTGGGGTCTCTAATGCTCAAGTTTTCGCGCCTCAGGCACCATCCGCACCGCCACCCTACCAGCCGTATCAGCCAATGCCACCGACCGGGCATT	N
Kenya	Watamu	an165	female	G1	2007-04-01	1	BaMasc_143	HEM	GCTTTGATGAAACATTTCTTCAGGCATTATCTTCTCTGCCTAGAAAAACAAATCCTGTTAAAATTATATATAATAATAATAATAGTAGTACTAATCATACAAATGCGCCTCCTGAGGTACTTCAAACACTA	HEM	ACGATGCAAACAAAAACGCAAGCACAAGTAATAGCACCACAAATGGTTCCCAACACTATTCAAACAGACAAGAGGCACCTGTGACGGTGACGGTGAATTCAAATCATATGTTTCCATCACAACCGGGAACTGGTGTACCTGGGGTCTCTAATGCTCAAGTTTTCGCGCCTCAGGCACCATCCGCACCGCCACCCTACCAGCCGTATCAGCCAATGCCACCGACCGGGCATT	N
Kenya	Watamu	an166	female	G1	2007-04-01	1	BaMasc_138	HEM	CCTTTGATGAAACATTTATTCAAGCATTATCTTCTCTGCCAAGGAAACCAAATCCTGTGAAAATTATATATAATCATAATACTAATACTAATCATAATAGTACTAATGCGCCTCCTGAGGTACTTCAAACGCTA	HEM	ACGATGCAAACAAAAACGCAAGCACAAGTAATAGCACCACAAACGGTTCCCAACACTATTCAAACAGACAAGAGGCACCTGTGCCCGTCACAGTGAACGTGAATTCAAGTAATGTGTTTCCATCACAATCCGGAACCGGTGTACCTGGGGGGGTCCCCACTGCTCCGGTGTTTACGCCACAGGCACCATCCGCACCGCCACCCTACCAGCCGTATCAGCCAATGCCACCGACCGGGCATT	Y
Kenya	Watamu	an167	female	G1	2007-04-01	1	BaMasc_136	HEM	CCTTTGATGAAACATTTATTCAAGCATTATCTTCTCTGCCTAGGAAACCAAATCCTGTCAAAATTATATATAATCATACTAATCATACTAATCATACTAATCATAGTAATGCGCCTCCTGAGGTACTTCAAACGCTA	HEM	ACGATGCAAACAAAAACGCAAGCACAAGTAATAGCACCATAAACGGTTCCCAACAGTATACAAACAGGCAAGAGGCACCTGTACCTGTGACAGTGAACGTAAATTCAAATATGTTTCCATCACAACCGGGAACTGGTATACCTGGGGTCTCTAATGCTCAAGTTTTCGCGCCTCAGGCACCATCCGCACCGCCACCCTACCAGCCGTATCAGCCAATGCCACCGACCGGGCATT	Y
Kenya	Watamu	an168	female	G1	2007-04-01	1	BaMasc_144	HEM	CATTTGATGAAACATTTATTCAAGCATTATCTTCTCTGCCTAGGAAACCAAATCCTGTCAAAATTATATATAATCATAATAATCATAATACTAATAATAATACTAATAATACTAATGCGCCTCCTGAGGTACTTCAAACGCTA	HEM	ATCCAGATATAAACAAAAACGCAAGCACAAGCAATAGCACAATAAACGGCTCCCAACACTATTCAAACAGGCAAGAGGTACCTGCACCTGTGACAGTGAACGTGAATTCAAGTATGTTTCCATCACAACCGGGAACTGGTGTACCTGGGGTCTCTAATGCTCAAGTTTTCGCGCCTCAGGCACCATCCGCACCGCCACCCTACCAGCCGTATCAGCCAATGCCACCGACCGGACATT	N
Kenya	Watamu	an169	female	G1	2007-04-01	1	BaMasc_133	HEM	CCTTTGATGAAACATTTATTCAAGCATTATCTTCTCTGCCTAGGAAACCAAATCCTGTCAAAATTATATATCATAATACTAATAATAATAATAATAGTACTAATAATACTAATGCGCCTCCTGAGGTACTTCAAACGCTA	HEM	ACGATGCAAACAAAAACGCAAGCACAAGTAATAGCACCACAAACGGTTCCCAACACTATTCAAACAGACAAGAGGTACCTGCACCTGTGACGGTGAACGTGAATTCAAGTATGTTTCCATCACAACCGGGACCTGGTGTCCCTGGGGTCACCACTGCTACAGTCTTCGCGCCTCAAGCATCGTCTGCACCGCCACCCTACCAGCCGTACCAGCCAATGCCACCGACTGGACATT	Y
Kenya	Watamu	an170	female	G1	2007-04-01	1	BaMasc_107	HEM	CCTTTGATGAAACATTTATTCAAGCATTATCTTCTCTGCCTAGGAAACCAAATCCTGTCAAAATTATATATCATAATCATAATAATAATAATAGTACTAATAATAATAGTACTAATGCGCCTCCTGAGGTACTTCAAACGCTA	HEM	ACGATGCAAATAAAAACGCAAGCACAAGTAATAGCACCACAAATGGTTCCCAACACTATTCAAACAGACAAGAGGCACCTGCACCTGTGACGGTTCATTCAAACCATATGTTTCCATCACAACCGGGAACTGGTGTACCTGGGGTCTCTAATGCTCAAGTTTTCGCGCCTCAGGCACCATCCGCACCGCCACCCTACCAGCCGTATCAGCCAATGCCACCGACGGGACATT	Y
Kenya	Watamu	an171	female	G1	2007-04-01	1	BaMasc_079	HEM	CCTTTGATGAAACATTTATTCAAGCATTATCTTCTCTGCCTAGAAAACCAAATCCTGTCAAAATTATATATAATCATAATAATCATAATACTAATAATCATAATACTAATGCGCCTCCTGAGGTACTTCAAACGCTA	HEM	ATCCAGATATAAACAAAAACGCAAGCACAAGCAATAGCACAATAAACGGCTCCCAACACTATTCAAACAAGCAAGAGGTACCTGCACCTGTGACAGTGAACGTGAATTCAAGTATGTTTCCATCACAACCGGGAACTGGTGTACCTGGGGTCTCTAATGCTCAAGTTTTCGCGCCTCAGGCACCATCCGCACCGCCACCCTACCAGCCGTATCAGCCAATGCCACCGACCGGACATT	N
Kenya	Watamu	an172	female	G1	2007-04-01	1	BaMasc_132	HEM	CCTTTGATGAAACATTTATTCAAGCGTTATCTTCGCTGCCTCGGAAACCAAATCCTGTCAAAATTATATATAATAATAATCATACTAATCATACTAATCATACTAATAATAATAGTACGAATGCGCCTCCTGAGGTACTACAAACGCTA	HEM	ACGATGCAAACAAAAACGCAAGCACAAGTAATAGCACCACAAATGGTTCCCAACACTATTCAAACAGACAAGAGGTACCTGCACCTGTGACGGTGACGGTTCATTCAAACCATATGTTTCCATCACAACCGGGAACTGGTGTACCTGGGGTCTCCAATGCTCCAGTTTTCGCGCCTCAGGCACCGTCCGCGCCGCCGCCTTACCAGCCGTACCAGCCAATGCCACCGACCGGCCATT	Y
Kenya	Watamu	an173	female	G1	2007-04-01	1	BaMasc_135	HEM	CCTTTGATGAAACATTTATTCAAGCATTATCTTCTCTGCCTAGGAAACCAAATCCTGTCAAAATTATATATCATAATCATAATAATCATACTAATACTAATAATACTAATAATAGTAATGCGCCTCCTGAGGTACTTCAAACGTTA	HEM	ACCCAGATATAAACAAAAACGCAAGCACAAGCAATAGCACAATAAACGGCTCCCAACACTATTCAAACAGGCAAGAGGCACCTGCACCCGTGACAGTGAATGTGAATGCAAGTAATATGTTTCCATCACAACCGGGAACTGGTGTACCTGTGGGTACTTCAGCTCCGGTATTCGCGTCTCAAGCACCAACCGCGCCGCCGCCCTACCAGCCGTACCAGCCAATGCCACCTACCGGACATT	Y
Kenya	Watamu	an174	female	G1	2007-04-01	1	BaMasc_145	HEM	CATTTGATGAAACATTTATTCAAGCATTATCTTCTCTGCCTAGGAAACCAAATCCTGTCAAAATTATATATCATAATCATACTAATAATAATAATAGTACTAATAGTACCAATGCGCCTCCTGAGGTACTTCAAACACTA	HEM	ACGATGCAAACAAAAACGCAAGCACAAGTAATAGCACCACAAACGGTTCCCAACACTATTCAAACAGACAAGAGGTACCTGCACCTGTGACGGTGACGGTGAATTCAAATCATATGTTTCCATCACAACCGGGAACTGGTGTACCTGGGGTCTCCAATGCTCCAGTTTTCGCGCCTCAGGCACCGTCCGCGCCACCGCCCTACCAGCCGTACCAACCAATGCCACCGACAGGGCATT	N
Kenya	Watamu	an175	female	G1	2007-04-01	1	BaMasc_138	HEM	CCTTTGATGAAACATTTATTCAAGCATTATCTTCTCTGCCAAGGAAACCAAATCCTGTGAAAATTATATATAATCATAATACTAATACTAATCATAATAGTACTAATGCGCCTCCTGAGGTACTTCAAACGCTA	HEM	ACGATGCAAACAAAAACGCAAGCACAAGTAATAGCACCACAAACGGTTCCCAACACTATTCAAACAGACAAGAGGCACCTGTGCCCGTCACAGTGAACGTGAATTCAAGTAATGTGTTTCCATCACAATCCGGAACCGGTGTACCTGGGGGGGTCCCCACTGCTCCGGTGTTTACGCCACAGGCACCATCCGCACCGCCACCCTACCAGCCGTATCAGCCAATGCCACCGACCGGGCATT	Y
Kenya	Watamu	an176	female	G1	2007-04-01	1	BaMasc_146	HEM	CATTTGATGAAACATTTATTCAAGCATTATCTTCTCTGCCTAGGAAACCAAATCCTGTCAAAATTATATATAATAATCATAATCATAATAATAGTACTAATAATAGTACTAATGCGCCTCCTGAGGTACTTCAAACGCTA	HEM	ATCCAGATATAAACAAAAACGCAAGCACAAGCAATAGCACAGTAAACGGCTCACAACAACACTATTCAAACAGGCAAGAGGTACCTGCACCTGTGACGGTGACAGTGAATTCAAATATGTTTCCACCACAATCCGGAACCAGTGTACCTGGGGTCCCCACTACTCCGGTGTTTACGCCACAGGCACCATCCGCACCGCCGCCCTACCAGCCGTACCAGCCAATGCCACCGACAGGGCATT	N
Kenya	Watamu	an177	female	G1	2007-04-01	1	BaMasc_137	HEM	CATTTGATGAAACATTTATTCAAGCATTATCTTCTCTGCCTAGGAAACCAAATCCTGTCAAAATTATATATAATCACCATAATAATACTAATAATAGTACTAATGCGCCTCCTGAGGTACTTCAAACGCTA	HEM	ACGATGCAAACAAAAACGCAAGCACAAGTAATAGCACCACAAACGGTTCCCAACAGTATACAAACAGGCAAGACGCACCTGCACCTGTGACAGTGAACGTAAATTCAAGTATGTTTCCATCACAACCGGGAACTGGTGTACCTGGGGTCTCTAATGCTCAAGTTTTCGCGCCTCAGGCACCATCCGCACCGCCACCCTACCAGCCGTATCAGCCAATGCCACCGACCGGGCATT	Y
Kenya	Watamu	an178	female	G1	2007-04-01	1	BaMasc_147	HEM	GCTTTGATGAAACATTTATTCAGGCATTATCTTCTCTGCCTAGGAAAACAAATCCTGTCAAAATTATATATAATACTAATAATAATAATAGTACGCCTCCTGAGGTATTTCAAACGCTA	HEM	ACGATGTAAACAAAAACGCAAGCACAAGTAATAGCACCACAAATGGTTCCCAACACTATTCAAACAGACAAGAGGTACCTGCACCTGTGACGGTGACGGTGAATTCAAATCATATGTTTCCATCACAACCGGGAACTGGTGTACCTGGGGTCTCCAATGCTACAGTTTTCGCGCCTCAGGCACCGTCTGCACCGCCGCCCTACCAGCCGTACCAGCCAATGCCACCGAGCGGGCATT	N
Kenya	Watamu	an179	female	G1	2007-04-01	1	BaMasc_132	HEM	CCTTTGATGAAACATTTATTCAAGCGTTATCTTCGCTGCCTCGGAAACCAAATCCTGTCAAAATTATATATAATAATAATCATACTAATCATACTAATCATACTAATAATAATAGTACGAATGCGCCTCCTGAGGTACTACAAACGCTA	HEM	ACGATGCAAACAAAAACGCAAGCACAAGTAATAGCACCACAAATGGTTCCCAACACTATTCAAACAGACAAGAGGTACCTGCACCTGTGACGGTGACGGTTCATTCAAACCATATGTTTCCATCACAACCGGGAACTGGTGTACCTGGGGTCTCCAATGCTCCAGTTTTCGCGCCTCAGGCACCGTCCGCGCCGCCGCCTTACCAGCCGTACCAGCCAATGCCACCGACCGGCCATT	Y
Kenya	Watamu	an180	female	G1	2007-04-01	1	BaMasc_148	HEM	CCTTGGATGATACATTTATTCAAGCATTAACTTCTCTGCCTAGGAAACCAAATCCTGTCAAAATTATATATAATAATCATAATCATAATACTAATCATACTAATAATAGTAATGCGCCTCCTGAGGTACTTCAAACGTTA	HEM	ATGAAGTAAACAAAAACGCAGGTACAAGCAACAGCACAGTAAACGGCTCACAACAACACTATTCAAACAGGCAAGAGGCACCTGCACCTGTGACGGTGACAGTGAATTCAAATATGTTTCCACCACAACCGGGAACTGGTGTACCTGGGGTCGCTAATGCTCAAGTTTTCGCGCCTCAGGCACCATCCGCACCGCCACCCTACCAGCCGTATCAGCCAATGCCACCGACCGGACATT	N
Kenya	Watamu	an181	female	G1	2007-04-01	1	BaMasc_143	HEM	GCTTTGATGAAACATTTCTTCAGGCATTATCTTCTCTGCCTAGAAAAACAAATCCTGTTAAAATTATATATAATAATAATAATAGTAGTACTAATCATACAAATGCGCCTCCTGAGGTACTTCAAACACTA	HEM	ACGATGCAAACAAAAACGCAAGCACAAGTAATAGCACCACAAATGGTTCCCAACACTATTCAAACAGACAAGAGGCACCTGTGACGGTGACGGTGAATTCAAATCATATGTTTCCATCACAACCGGGAACTGGTGTACCTGGGGTCTCTAATGCTCAAGTTTTCGCGCCTCAGGCACCATCCGCACCGCCACCCTACCAGCCGTATCAGCCAATGCCACCGACCGGGCATT	Y
Kenya	Watamu	an182	female	G1	2007-04-01	1	BaMasc_137	HEM	CATTTGATGAAACATTTATTCAAGCATTATCTTCTCTGCCTAGGAAACCAAATCCTGTCAAAATTATATATAATCACCATAATAATACTAATAATAGTACTAATGCGCCTCCTGAGGTACTTCAAACGCTA	HEM	ACGATGCAAACAAAAACGCAAGCACAAGTAATAGCACCACAAACGGTTCCCAACAGTATACAAACAGGCAAGACGCACCTGCACCTGTGACAGTGAACGTAAATTCAAGTATGTTTCCATCACAACCGGGAACTGGTGTACCTGGGGTCTCTAATGCTCAAGTTTTCGCGCCTCAGGCACCATCCGCACCGCCACCCTACCAGCCGTATCAGCCAATGCCACCGACCGGGCATT	Y
Kenya	Watamu	an183	female	G1	2007-04-01	1	BaMasc_147	HEM	GCTTTGATGAAACATTTATTCAGGCATTATCTTCTCTGCCTAGGAAAACAAATCCTGTCAAAATTATATATAATACTAATAATAATAATAGTACGCCTCCTGAGGTATTTCAAACGCTA	HEM	ACGATGTAAACAAAAACGCAAGCACAAGTAATAGCACCACAAATGGTTCCCAACACTATTCAAACAGACAAGAGGTACCTGCACCTGTGACGGTGACGGTGAATTCAAATCATATGTTTCCATCACAACCGGGAACTGGTGTACCTGGGGTCTCCAATGCTACAGTTTTCGCGCCTCAGGCACCGTCTGCACCGCCGCCCTACCAGCCGTACCAGCCAATGCCACCGAGCGGGCATT	Y
Kenya	Watamu	an184	female	G1	2007-04-01	1	BaMasc_138	HEM	CCTTTGATGAAACATTTATTCAAGCATTATCTTCTCTGCCAAGGAAACCAAATCCTGTGAAAATTATATATAATCATAATACTAATACTAATCATAATAGTACTAATGCGCCTCCTGAGGTACTTCAAACGCTA	HEM	ACGATGCAAACAAAAACGCAAGCACAAGTAATAGCACCACAAACGGTTCCCAACACTATTCAAACAGACAAGAGGCACCTGTGCCCGTCACAGTGAACGTGAATTCAAGTAATGTGTTTCCATCACAATCCGGAACCGGTGTACCTGGGGGGGTCCCCACTGCTCCGGTGTTTACGCCACAGGCACCATCCGCACCGCCACCCTACCAGCCGTATCAGCCAATGCCACCGACCGGGCATT	Y
Kenya	Watamu	an272	female	G1	2007-03-01	1	BaMasc_099	HEM	CCTTTGATGAAACATTTATTCAAGCATTATCTTCTCTGCCTAGGAAACCAAATCCTGTCAAAATTATATATAATAATCATAATCATAATAATAATAATAATAATACTAATAATAATGCGCCTCCTGAGGTACTTCAAACGCTA	HEM	ACGATGCAAGCAAAAACGCAAGCACAAGTAATAGCACCACAAACGGTTCCCAACACTATTCAAACAGACAAGAGGCACCTGCACCTGTGACGGTGACGGTGAATTCAAATAATATGTTTCCATCACAACCGGGAACTGGTGTACCTGGGGTCTCCAATGCTCCAGTTTTCGCGCCTCAAGCATCGTCTGCACCGCCGCCCTACCAGCTGTACCAGCCAATGCCACCGACCGGGCATT	N
Kenya	Watamu	an273	female	G1	2007-03-01	1	BaMasc_161	HEM	CCTTTGATGAAACATTTATTCAAGCATTATCTTCTCTACCTAGGAAACCAAATCCTGTCAAAATTATATATAATAATCATAATAATACTAATAATACTAATGCGCCTCCTGAGGTACTTCAAACACTA	HEM	ACGATGCAAACAAAAACGCAAGCACAAGTAATAGCACCACAAACGGTTCCCAACACTATTCAAACAGACAAGAGGTACCTGCACCTGTGACGGTGACGGTGAATTCAAATCATATGTTTCCATCACAACCGGGAACTGGTGTACCTGGGGTCTCCAATGCTCCAGTTTTCGCGCCTCAGGCACCGTCTGCACCGCCGCCCTACCAGCCGTACCAGCCAATGCCGCCGACCAGCCATT	N
Kenya	Watamu	an274	female	G1	2007-03-01	1	BaMasc_162	HEM	CCTTTGATGAAACATTTATTCAAGCATTATCTTCTCTGCCTAGAAAACCAAATCCTGTCAAAATTATATATAATCAGCATAATAATAATAATACTAATGCGCCTCCTGAGGTACTTCAAACGCTA	HEM	ACGATGCAAACAAAAACGCAAGCACAAGTAATAGCACCACAAATGGTTCCCAACACTATTCAAACAGACAAGAGGCACCTGCACCTGTGACGGTGACGGTTCATTCAAATCATATGTTTCCATCACAACCGGGAGCTACTGTACCGGGGGTTCCCACTGCTCCAGTCTTCGCGCCTCAAGCACCGTCCGCACCGCCGCCCTACCAGCCGTACCAGCCAATGCCGCCGACCGGCCATT	N
Kenya	Watamu	an277	female	G1	2007-03-01	1	BaMasc_133	HEM	CCTTTGATGAAACATTTATTCAAGCATTATCTTCTCTGCCTAGGAAACCAAATCCTGTCAAAATTATATATCATAATACTAATAATAATAATAATAGTACTAATAATACTAATGCGCCTCCTGAGGTACTTCAAACGCTA	HEM	ACGATGCAAACAAAAACGCAAGCACAAGTAATAGCACCACAAACGGTTCCCAACACTATTCAAACAGACAAGAGGTACCTGCACCTGTGACGGTGAACGTGAATTCAAGTATGTTTCCATCACAACCGGGACCTGGTGTCCCTGGGGTCACCACTGCTACAGTCTTCGCGCCTCAAGCATCGTCTGCACCGCCACCCTACCAGCCGTACCAGCCAATGCCACCGACTGGACATT	Y
Kenya	Watamu	an002a	female	wild	2007-03-01	1	BaMasc_020	HEM	CCTTTGATGAAACATTTATTCAAGCATTATCTTCTCTGCCTAGGAAACCAAATCCTGTCAAAATTATATATAACCATCATACTAATAATAATAATACTAATAATAACAGTACTAATGCGCCTCCTGAGGTACTTCAAACGCTA	HEM	ACGATGCAAACAAAAACGCAAGCACAAGTAATAGCACCACAAATGGTTCCCAACACTATTCAAACAGACAAGAGGTACCTGCACCTGTGACGGTGACGGTGAATTCAAATAATATGTTTCCATCACAACCGGGAACTGGTGTACCTGGGGTCTCCAATGCTCCAGTTTTCGCGTCTCAGGCACCGTCTGCACCGCCGCCCTACCAGCCGTACCAGCCAATGCCACCAACCGGACATT	N
Kenya	Watamu	an003a	female	wild	2007-03-01	1	BaMasc_021	HEM	CCTTTGATGAAACATTTATTCAAGCATTATCTTCTCTGCCTAGGAAACCAAATCCTGTCAAAATTATATACCATCATACTAATAATAATTCTAATAATAACAGTACGAATGCGCCTCCTGAGGTACTACAAACGCTA	HEM	ACGATGCAAACAAAAACGCAAGCACAAGCAATAGCACAATAAACGGCTCCCAACACTATTCAAACAGGCAAGAGGCACCTGCACCTGTGACAGTGAACGTGAATTCAAGTATGTTTCCATCACAACCGGGAACTGGTGTCCCTGGGGTCACCACTGCTCCGGTCTTCGCGTCTCAGGCACCATCCGCACCGCCACCCTACCAGCCGTATCAGCCAATGCCACCGACCGGGCATT	N
Kenya	Watamu	an046	female	wild	2007-03-01	1	BaMasc_022	HEM	CATTTGATGAAACATTTATTCAAGCATTATCTTCTCTGCCTAGGAAACCAAATCCTGTCAAAATTATATATAATAATCATAATAATAATAATACTAATAATACTAATAATACTAATAATAATGCGCCTCCTGAGATACTTCAAACGCTA	HEM	ACGATGCAAACAAAAACGCAAGCACAAGTAATAGCACCACAAATGGTTCCCAACACTATTCAAACAGACAAGAGGCATCTGCACCTGTGACGGTGAACGTGAATTCAAGTATGTTTCCATCACAACCGGGAACTGGTGTACCTGGGGTCTCCAATGCTCCAGTTTTCGCGCCTCAGGCACCGTCCGCGCCACCGCCCTACCAGCCGTACCAACCAATGCCACCGACAGGGCATT	N
Kenya	Watamu	an047	female	wild	2007-03-01	1	BaMasc_023	HEM	CATTTGATGAAACATTTATTCAAGCATTATCTTCTCTGCCTAGGAAACCAAATCCTGTCAAAATTATATATCATAATCATACTAATAATAATAATAGTACTAATAATAATGCGCCTCCTGAGGTACTTCAAACGCTA	HEM	ACGATGCAAACAAAAACGCAAGCACAAGTAATAGCACCACAAATGGTTCCCAACACTATTCAAACAGACAAGAGGCACCTGCACCTGTGACGGTGACGGTTCATTCAAACCATATGTTTCCATCACAACCGGGAACTGGTGTACCTGGGGTCTCTAACGCTCCAGTTTTCGCGCCTCAGGCACCGTCTGCACCGCCACCCTACCAGCCGTACCAGCCAATGCCATCGACCGGCCATT	N
Kenya	Watamu	an048	female	wild	2007-03-01	1	BaMasc_024	HEM	CCTTTGATGAAACATTTATTCAAGCATTATCTACGTTGCCTAGAAAACCAAATCCTGTCAAAATTATATATAATAATCATAATAATAATACTAATAACAATAATGCGCCTCCTGAGGTACTTCAAACGCTA	HEM	ACGATGCAAACAAAAACGCAAGCACAAGTAATAGCACCACAAATGGTTCCCAACACTATTCAAACAGACAAGAGGCACATGCACCTGTGACGGTGACGGTTCATTCAAATCATATGTTTCCATCACAACCGGGAGCTACTGTACCGGGGGTTCCCACTGCTCCAGTCTTCGCGCCTCAAGCACCGTCCGCACCGCCGCCCTACCAGCCGTACCAGCCAATGCCGCCGACCGGCCATT	N
Kenya	Watamu	an049	female	wild	2007-03-01	1	BaMasc_025	HEM	CCTTTGATGAAACATTTATTCAAGCATTATCTTCTCTGCCTAGGAAACCAAATCCTGTCAAAATTATATATCATAATCATAATAATAATAGTACTAATAATAATAATAGTGCGCCTCCTGAGGTACTTCAAACGCTA	HEM	ACCCAGATATAAACAAAAACGCAAGCACAAGCAATAGTACAATAAACGGCTCCCAACACTATTCAAACAGGCAAGAGGCACCTGCACCTGTGACAGTGAACGTGAATTCAAGTATGTTTCCATCACAACCGGGAACTGGTGTACCTGGGGTCTCCAATGCTCCAGTTTTCGCGCCTCAAGCACCATCCGCGCCGCCGCCCTACCAGCCGTACCAGCCAATGCCACCGACCGGGCATT	N
Kenya	Watamu	an050	female	wild	2007-03-01	1	BaMasc_026	HEM	CCTTTGATGAAACATTTATTCAAGCATTATCTTCTCTGCCAAGGAAACCAAATCCTGTCAAAATTATATATAATAATAATAATAATAGTACTCATAGTACTCATAGTACTCATAGTACGAATGCGCCACCTGAGGTACTTCAAACGCTA	HEM	ACGATGCAAACAAAAACGCAAGCACAAGTAATAGCACCACAAACGGTTCCCAACACTATTCAAACAGACAAGAGGTACCTGCACCTGTGACAGTGAATGTGAATTCAAATCATATGTTTCCATCACAACCGGGAACTGGTGTACCTGGGGTCTCCAATGCTCCAGTTTTCGCGTCTCAGGCACCGTCTGCACCGCCACCCTACCAGCCGTACCAGCCTATGCCACCAACCGGACATT	N
Kenya	Watamu	an052	female	wild	2007-03-01	1	BaMasc_027	HEM	CCTTTGATGAAACATTTATTCAAGCGTTATCTTCGCTGCCTCGGAAACCAAATCCTGTCAAAATTATATATAATAATAATCATCATACTAATCATACTAATAATAATAGTACGAATGCGCCTCCTGAGGTACTACAAACGCTA	HEM	ATCCAGATATAAACAAAAACGCAAGCACAAGCAATAGCACAATAAACGGCTCCCAACACTATTCAAACAGGCAAGAGGTACCTGCACCTGTGACAGTGAACGTGAATTCAAGTATGTTTCCATCACAACCGGGAACTGGTGTACCTGGGGTCTCTAATGCTCAAGTTTTCGCGCCTCAGGCACCATCCGCACCGCCACCCTACCAGCCGTATCAGCCAATGCCACCGACCGGACATT	N
Kenya	Watamu	an053	female	wild	2007-03-01	1	BaMasc_028	HEM	CATTTGATGAAACATTTATTCAAGCATTATCTTCTCTGCCTAGAAAACCAAATCCTGTCAAAATTATATACAATCATAATAATACTAATAATAATACTAATAATAACAGTACTAACGCGCCTCCTGAGGTACTTCAAACGCTA	HEM	ACGATGCAAACAAAAACGCAAGCACAAGTAATAGCACCACAAATGGTTCCCAACACTATTCAAACAGACAAGAGGCACCTGCACCTGTGACGGTGACGGTTCATTCAAACCATATGTTTCCATCACAACCGGGAACTGGTGTACCTGGGGTCTCTAATGCTCAAGTTTTCGCGCCTCAGGCACCATCCGCACCGCCACCCTACCAGCCGTATCAGCCAATGCCACCGACAGGGCATT	N
Kenya	Watamu	an056	female	wild	2007-03-01	1	BaMasc_030	HEM	CCTTTGATGAAACGTTTTTTCAAGCATTATCTTCTCTGCCTAGGAAACCAAATCCTGTCAAAATTATATATCATAATCATAATAATAATACTAATAATAGTACTAATAATAATAATAGTACTAATGCGCCTCCTGAGGTACTTCAAACGCTA	HEM	ACGATGCAAACAAAAACGCAAGCACAAGTAATAGCACCACAAACGGTTCCCAACACTATTCAAACAGACAAGAGGCACCTGCACCTGTGACGGTGACGGTGAATTCAAATCATATGTTTCCATCACAACCGGGAACTGGTGTACCTGGGGTCTCtAATGCTCAAGTTTTCGCGCCTCAAGCACCATCCGCACCGCCACCCTACCAGCCGTATCAGCCAATGCCACCGACCGGGCATT	N
Kenya	Watamu	an057	female	wild	2007-03-01	1	BaMasc_026	HEM	CCTTTGATGAAACATTTATTCAAGCATTATCTTCTCTGCCAAGGAAACCAAATCCTGTCAAAATTATATATAATAATAATAATAATAGTACTCATAGTACTCATAGTACTCATAGTACGAATGCGCCACCTGAGGTACTTCAAACGCTA	HEM	ACGATGCAAACAAAAACGCAAGCACAAGTAATAGCACCACAAACGGTTCCCAACACTATTCAAACAGACAAGAGGTACCTGCACCTGTGACAGTGAATGTGAATTCAAATCATATGTTTCCATCACAACCGGGAACTGGTGTACCTGGGGTCTCCAATGCTCCAGTTTTCGCGTCTCAGGCACCGTCTGCACCGCCACCCTACCAGCCGTACCAGCCTATGCCACCAACCGGACATT	N
Kenya	Watamu	an058	female	wild	2007-03-01	1	BaMasc_031	HEM	CCTTTGATGAAACATTTATTCAAGCATTATCTTCTCTGCCTAGGAAACCAAATCCTGTCAAAATTATTTATAATAATCATAATCATAATAGTACTAATAATAGTACTAATAATAGTACTAATGCGCCTCCTGAAGTACTTCAAACACTA	HEM	ACGATGCAAACAAAAACGCAAGCACAAGTAATAGCACCACAAATGGTTCCCAACACTATTCAAACAGACAAGAGGCACCTGCTCCTGTGACGGTGACGGTGAATTCAAATCATATGTTTCCATCACAACCGGGAGCTACTGTACCGGGGGTCCCCACTGCTCCAGTCTTCGCGCCTCAAGCACCGTCCGCACCGCCGCCCTACCAGCCGTACCAACCAATGCCGCCGACCGGCCATT	N
Malawi	Zomba	an088	female	G1	2007-03-01	1	BaMasc_131	HEM	CCTTTGATGAAACATTTATTCAAGCATTATCTTCTCTGCCTAGGAAACCAAATCCTGTCAAAATTATATATCATAATCATAATAATACTAATAATACTAATAATAGTAATGCGCCTCCTGAGGTACTTCAAACGTTA	HEM	ACGATGTAAACAAAAACGCCAGCACAAGCAATAGCACAGTAAACGGCTCACAACAACACTATTCAAACAGGCAAGAGGCACCTGTGCCCGTCACAGTGAACGTGAATTCAAGTAATGTGTTTCCATCACAATCCGGAACTGGAGTACCAGTCCCCACTGCTCCGGTGTTTACGCCACAGGCACCATCCGCACCTCCACCCTACCAGCCGTATCAGCCACCGACTGGCCATT	N
Malawi	Zomba	an229	female	G1	2007-03-01	1	BaMasc_149	HEM	CATTTGATGAAACATTTATTCAAGCATTATCTTCTCTGCCTAGGAAACCAAATCCTGTCAAAATTATATATCATAATCATAATAATAATAGTACTAATAATAATAGTACTAATGCGCCTCCTGAGGTACTTCAAACGCTA	HEM	ACGATGCAAACAAAAACGCAAGCACAAGTAATAGCACCACAAATGGTTCCCAACACTATTCAAACAGACAAGAGGTACCTGCACCTGTGACGGTGACGGTGAATTCAAATCATATGTTTCCATCACAACCGGGAACTGGTGTACCTGGGGTCTCCAATGCTCCAGTTTTCGCGCCTCAGGCACCGTCTGCACCGCCGCCCTACCAGCCGTATCAGCCAATGCCACCGACCGGGCATT	N
Malawi	Zomba	an230	female	G1	2007-03-01	1	BaMasc_112	HEM	CCTTTGATGAAACATTTATTCAAGCATTATCTTCTCTGCCCAGGAAACCAAATCCTGTCAAAATTATATATCATAATCATAATAATCATAATAATAATACTAATAATACTAATAATAATGCGCCTCCTGAGGTACTTCAAACGCTA	HEM	ACGATGCAAACAAAAACGCAAGCACAAGTAATAGCACCATAAACGGTTCCCAACAGTATACAAACAGGCAAGAGGCACCTGTACCTGTGACAGTGAACGTAAATTCAAGTATGTTTCCATCACAACCGGGAACTGGTGTACCTGGGGTCTCTAATGCTCAAGTTTTCGCGCCGCAGGCACCATCCGCACCGCCACCCTACCAGCCGTATCAGTCAATGCCACCGACCGGGCATT	N
Malawi	Zomba	an231	female	G1	2007-03-01	1	BaMasc_064	HEM	CCTTTGATGAAACGTTTTTTCAAGCATTATCTTCTCTGCCTAGGAAACCAAATCCTGTCAAAATTATATATCATAATACTAATAATAATAATACTAATAATACTAATGCGTCTCCTGAGGTACTTCAAACGCTA	HEM	ACCCAGATATAAACAAAAACGCAAGCACAAGCAATAGCACAATAAACGGCTCCCAACACTATTCAAACAGGCAAGAGGCACCTGCACCCGTGACAGTGAATGTGAATGCAAGTAATATGTTTCCATCACAACCGGGAACTGGTGTCCCTGGGGTCACCACTGCTCCAGTCTTCGCGCCTCAAGCATCGTCTGCACCGCCGCCCTACCAGCCGTACCAGCCAATGCCACCGACCGGCCATT	N
Malawi	Zomba	an232	female	G1	2007-03-01	1	BaMasc_112	HEM	CCTTTGATGAAACATTTATTCAAGCATTATCTTCTCTGCCCAGGAAACCAAATCCTGTCAAAATTATATATCATAATCATAATAATCATAATAATAATACTAATAATACTAATAATAATGCGCCTCCTGAGGTACTTCAAACGCTA	HEM	ACGATGCAAACAAAAACGCAAGCACAAGTAATAGCACCATAAACGGTTCCCAACAGTATACAAACAGGCAAGAGGCACCTGTACCTGTGACAGTGAACGTAAATTCAAGTATGTTTCCATCACAACCGGGAACTGGTGTACCTGGGGTCTCTAATGCTCAAGTTTTCGCGCCGCAGGCACCATCCGCACCGCCACCCTACCAGCCGTATCAGTCAATGCCACCGACCGGGCATT	Y
Malawi	Zomba	an233	female	G1	2007-03-01	1	BaMasc_069	HEM	CCTTTGATGAAACATTTATTCAAGCGTTATCTTCTCTGCCTAGGAAACCAAATCCTGTCAAAATTATATATAATACTAATAATAATACTAATAATAGTACTAATGCGCCTCCTGAGGTACTTCAAACGTTA	HEM	ACCCAGATGTAAACAAAAACACAAGCACAAGCAATAGCACAGTAAACGGCTCACAACAATACTATTCAAACAGGCAAGAGGCACCTGCACCTGTGACGGTGACGGTGAATTCAAATCATATGTTTCCATCACAACCGGGAACTGGTGTCCCTGGGGTCTCCACTGCTCCAGTCTTCGCGTCTCAAGCGTCGTCTGCACCGCCGCCCTACCAGCCGTACCAGCCAATGCCACCAACCGGACATT	N
Malawi	Zomba	an234	female	G1	2007-03-01	1	BaMasc_150	HEM	GTTTAGATGAAACATTCATTCAAGCATTGTCTTCTCTGCCTAGAAAACCAAATCCTGTCAAAATAATATATCATAATCATAATAATACTAATAATAGTACTAATACTACGAACGCGCCTCCTGAGGTATTCCAAACGCTA	HEM	ACCCAGATGTAAACAGAAACGCAAGCACAAGCAATAGCACCGTAAACGGCTCACAACAATATTCGAACAGGCAAGAGGCACCTGCACCTGTGACAGTAACAGTGAATTCGAGTATGTTTCCACCACAACCGGGAACTGGTGTACCTGGGGTCGCGATTGGTCCGGTGTTCGCCCCTCAAGCACCGTCCGCGCCGCCGCCCTACCAGCCTTATCAGCCAATGCCACCTACTGGGCATT	N
Malawi	Zomba	an235	female	G1	2007-03-01	1	BaMasc_151	HEM	CATTTGATGAAACATTTATTCAAGCATTATCTTCTCTGCCTAGGAAACCAAATCCTGTCAAAATTATATATCATAATCATAATACTAATAATAATAGTACTAATCATAATAGTACTAATGCGCCTCCTGAGGTACTTCAAACGCTA	HEM	ACGATGCAAACAAAAACGCAAGCACAAGTAATAGCACCACAAATGGTTCCCAACACTATTCAAACAGACAAGAGGCACCTGCACCTGTGACGGTGACGGTGAATTCAAATCATATGTTTCCATCACAACCGGGAGCTACTGTACCGGGGGTTCCCACTGCTCCAGTCTTCGCGCCTCAAGCACCGTCCGCACCGCCGCCCTACCAGCCGTACCAGCCAATGCCGCCGACCGGCCATT	N
Malawi	Zomba	an236	female	G1	2007-03-01	1	BaMasc_149	HEM	CATTTGATGAAACATTTATTCAAGCATTATCTTCTCTGCCTAGGAAACCAAATCCTGTCAAAATTATATATCATAATCATAATAATAATAGTACTAATAATAATAGTACTAATGCGCCTCCTGAGGTACTTCAAACGCTA	HEM	ACGATGCAAACAAAAACGCAAGCACAAGTAATAGCACCACAAATGGTTCCCAACACTATTCAAACAGACAAGAGGTACCTGCACCTGTGACGGTGACGGTGAATTCAAATCATATGTTTCCATCACAACCGGGAACTGGTGTACCTGGGGTCTCCAATGCTCCAGTTTTCGCGCCTCAGGCACCGTCTGCACCGCCGCCCTACCAGCCGTATCAGCCAATGCCACCGACCGGGCATT	Y
Malawi	Zomba	an237	female	G1	2007-03-01	1	BaMasc_144	HEM	CATTTGATGAAACATTTATTCAAGCATTATCTTCTCTGCCTAGGAAACCAAATCCTGTCAAAATTATATATAATCATAATAATCATAATACTAATAATAATACTAATAATACTAATGCGCCTCCTGAGGTACTTCAAACGCTA	HEM	ATCCAGATATAAACAAAAACGCAAGCACAAGCAATAGCACAATAAACGGCTCCCAACACTATTCAAACAGGCAAGAGGTACCTGCACCTGTGACAGTGAACGTGAATTCAAGTATGTTTCCATCACAACCGGGAACTGGTGTACCTGGGGTCTCTAATGCTCAAGTTTTCGCGCCTCAGGCACCATCCGCACCGCCACCCTACCAGCCGTATCAGCCAATGCCACCGACCGGACATT	N
Malawi	Zomba	an238	female	G1	2007-03-01	1	BaMasc_152	HEM	GATTTGATGAAACATTTATTCAAGCATTATCTTCTCTACCTAGGAAAGCTAATCCTGTCAAAATTATATATCATAATAATAATAATAGTACTCATAATAGTACTAATACAAATGCACCTCCTGAGGTACTTCAAACACTA	HEM	ACTCAGATGTTAACAAAAATGCAAGCACAAGCAATAGCACAGTAAACGGCTCTCAACACTATTCAAACAGGCAAGAGGCACCCGTGACAGTGAATGTGAATTCAAGTAATATGTTTCCATCACAACCGGGTACTGGTGTACCTGTGTGTGCTTCAGCTCCGATTTTCGCGCCTCCGGCACCGTCCGCACCGCCGCCATACCAGCCGTACCAGCCAATGCCACCTACTGGGCATT	N
Malawi	Zomba	an239	female	G1	2007-03-01	1	BaMasc_153	HEM	CCTTTGATGAAACATTTATTCAAGCATTATCTTCTCTGCCTAGGAAACCAAATCCTGTCAAAATTATATATCATAATCATAATAATACTAATAATAATAATAGTACTAATAATACTAATGCGCCTCCTGAGGTACTTCAAACGCTA	HEM	ACCCAGATATAAACAAAAACGCAAGCACAAGCAATAGTACAATAAACGGCTCCCAACACTATTCAAACAGGCAAGAGGCACCTGCACCTGTGACAGTGAACGTGAATTCAAGTATGTTTCCATCACAACCGGGAACTGGTGTCCCTGGGGTCACCACTGCTCCGGTCTTCGCGTCTCAGGCACCGTCCGCACCGCCGCCCTACCAGCCGTACCAACCAATGCCACCGACCGGCCATT	N
Malawi	Zomba	an240	female	G1	2007-03-01	1	BaMasc_112	HEM	CCTTTGATGAAACATTTATTCAAGCATTATCTTCTCTGCCCAGGAAACCAAATCCTGTCAAAATTATATATCATAATCATAATAATCATAATAATAATACTAATAATACTAATAATAATGCGCCTCCTGAGGTACTTCAAACGCTA	HEM	ACGATGCAAACAAAAACGCAAGCACAAGTAATAGCACCATAAACGGTTCCCAACAGTATACAAACAGGCAAGAGGCACCTGTACCTGTGACAGTGAACGTAAATTCAAGTATGTTTCCATCACAACCGGGAACTGGTGTACCTGGGGTCTCTAATGCTCAAGTTTTCGCGCCGCAGGCACCATCCGCACCGCCACCCTACCAGCCGTATCAGTCAATGCCACCGACCGGGCATT	Y
Malawi	Zomba	an241	female	G1	2007-03-01	1	BaMasc_154	HEM	CATTTGATGAAACATTTATTCAAGCATTATCTTCTCTGCCTAGGAAACCAAATCCTGTCAAAATTATATATCATAATCATAATAATACTAATAATAGTAATAATAGTAATGCGCCTCCTGAGGTACTTCAAACGCTA	HEM	ACGATGCAAACAAAAACGCAAGCACAAGTAATAGCACCACAAACGGTTCCCAACACTATTCAAACAGACAAGAGGTACCTGCACCTGTGACGGTGACGGTGAATTCAAATCATATGTTTCCATCACAACCGGGAACTGGCGTACCTGGGGTCTCCAATGCTCCAGTTTTCGCGCCTCAGGCACCGTCTGCACCGCCGCCCTACCAGCCGTACCAGCCAATGCCACCGAGCGGGCATT	N
Malawi	Zomba	an242	female	G1	2007-03-01	1	BaMasc_152	HEM	GATTTGATGAAACATTTATTCAAGCATTATCTTCTCTACCTAGGAAAGCTAATCCTGTCAAAATTATATATCATAATAATAATAATAGTACTCATAATAGTACTAATACAAATGCACCTCCTGAGGTACTTCAAACACTA	HEM	ACTCAGATGTTAACAAAAATGCAAGCACAAGCAATAGCACAGTAAACGGCTCTCAACACTATTCAAACAGGCAAGAGGCACCCGTGACAGTGAATGTGAATTCAAGTAATATGTTTCCATCACAACCGGGTACTGGTGTACCTGTGTGTGCTTCAGCTCCGATTTTCGCGCCTCCGGCACCGTCCGCACCGCCGCCATACCAGCCGTACCAGCCAATGCCACCTACTGGGCATT	Y
Malawi	Zomba	an243	female	G1	2007-03-01	1	BaMasc_066	HEM	CCTTTGATGAAACATTTATTCAAGCATTATCTTCTCTGCCTAGGAAACCAAATCCTGTCAAAATTATATATAATCATCATAATACTAATAATACTAATAATAATAACAGTACTAATGCGCCTCCTGAGGTACTTCAAACGCTA	HEM	ACCCAGATGTAAACAAAAACGCAAGCACAAGCAATAGCACAATAAACGGCTCCCAACACTATTCAAACAGGCAAGAGGCACCAGCACCTCTGACGGTGACAGTGAATTCAAATATGTTTCCACCACAACCGGGAACTGGGGTACCTGGGGTCTCCACTGCTCCGGTGTTTGCGCCTCAAGCAACGTCTGCACCGCCGCCCTACCAGCCGTACCAGCCCATGCCAGCGACCGGGCATT	N
Malawi	Zomba	an244	female	G1	2007-03-01	1	BaMasc_131	HEM	CCTTTGATGAAACATTTATTCAAGCATTATCTTCTCTGCCTAGGAAACCAAATCCTGTCAAAATTATATATCATAATCATAATAATACTAATAATACTAATAATAGTAATGCGCCTCCTGAGGTACTTCAAACGTTA	HEM	ACGATGTAAACAAAAACGCCAGCACAAGCAATAGCACAGTAAACGGCTCACAACAACACTATTCAAACAGGCAAGAGGCACCTGTGCCCGTCACAGTGAACGTGAATTCAAGTAATGTGTTTCCATCACAATCCGGAACTGGAGTACCAGTCCCCACTGCTCCGGTGTTTACGCCACAGGCACCATCCGCACCTCCACCCTACCAGCCGTATCAGCCACCGACTGGCCATT	Y
Malawi	Zomba	an309	female	G1	2007-03-01	1	BaMasc_155	HEM	CCTTTGATGAAACATTTATTCAAGCATTATCTTCTCGGCCTAGAAAACCAAATCCTGTCAAAATTATCTATCATAATCATAATACTAATAATAATGCGCCTCCTGAGGTACTTCAAACGCTA	HEM	ACGATGCAAACAAAAACGCAAGTACAAGTAATAGCACCACAAATGGTTCCCAACACTATTCAAACAGACAAGAGGTACCTGCACCTGTGACGGTGACGGTGAATTCAAATCATATGTTTCCATCACAACCGGGAACTGGTGTACCTGTGAGTGCTTCAGCTCCAGTATTCGCGCCTCAAGCACCATCCGCGCCTCCGCCCTACCAACCGTACCAGCCAATGCCACCAACCGGCCATT	N
Malawi	Zomba	an320	female	G1	2007-03-01	1	BaMasc_017	HEM	CCTTTGATGAAACATTTATTCAAGCATTATCTTCTCTGCCTAGGAAACCAAATCCTGTCAAAATTATATATAATCATACTAATAATAATAATAATAATACTAATAGTACTAACGCGCCTCCTGAGGTACTTCAAACGCTA	HEM	ACGATGCAAACAAAAACGCAAGCACAAGCAATAGCACCACAAATGGTTCCCAACACTACTCAAACAGACAAGAGGCACCTGCACCTGTGACGGTGACGGTTCATTCAAACCATATGTTTCCATCACAACCGGGAACTGGTGTACCTGGGGTCTCCAACGCTCCAGTTTTCGCCCCTCAGGCACCGTCTGCACCGCCGCCCTACCAGCCGTATCAGCCAATGCCACCGACCGGGCATT	N
Malawi	Zomba	an322	female	G1	2007-03-01	1	BaMasc_017	HEM	CCTTTGATGAAACATTTATTCAAGCATTATCTTCTCTGCCTAGGAAACCAAATCCTGTCAAAATTATATATAATCATACTAATAATAATAATAATAATACTAATAGTACTAACGCGCCTCCTGAGGTACTTCAAACGCTA	HEM	ACGATGCAAACAAAAACGCAAGCACAAGCAATAGCACCACAAATGGTTCCCAACACTACTCAAACAGACAAGAGGCACCTGCACCTGTGACGGTGACGGTTCATTCAAACCATATGTTTCCATCACAACCGGGAACTGGTGTACCTGGGGTCTCCAACGCTCCAGTTTTCGCCCCTCAGGCACCGTCTGCACCGCCGCCCTACCAGCCGTATCAGCCAATGCCACCGACCGGGCATT	Y
Malawi	Zomba	an055	female	wild	2007-03-01	1	BaMasc_029	HEM	CATTTGATGAAACATTTATTCAAGCATTATCTTCTCTGCCTAGGAAACCAAATCCTGTCAAAATTATATATCATAATAATAGTACTAATAATAATAGTACTAATAATAATAGTACTAATGCGCCTCCTGAGGTACTTCAAACGCTA	HEM	ACCCAGATATAAACAAAAACGCAAGCACAAGCAATAGCACAATAAACGGCTCCCAACACTATTCAAACAGGCAAGAGGCACCTGCACCCGTGACAGTGAATGTGAATGCAAGTAATATGTTCCCATCACAACTGGGAACGGGTGTACCTGTGGATTCTTCAGCTCCTTTATTCGCGCCTCAAGCACCATCCGCACCGCCGCCCTACCAGCCGTACCGGCCGATGCCACCGACTGGTCATT	N
Malawi	Zomba	an323	female	wild	2007-03-01	1	BaMasc_062	HEM	CTTTTGAAGAAACATTTATTCAAGCATTATCTTCTCTGCCTAGGAAACCAAATCCTGTCAAAATTATATATAATCATAATAATAATAATAATAGTACTAACGCGCCTCCTGAGGTACTTCAAACACTA	HEM	ACGATGCAAACAAAAACGCAAGCACAAGTAATAGCACTACAAATGGTTCCCAACACTATTCAAACAGACAAGAGGCACCTGCACCTGTGACGGTGACGGTTCATTCAAACCATATGTTTCCATCACAACCGGGAACTGGTGTACCTGGGGTCTCTAATGCTCAAGTTTTCGCGCCTCAGGCACCATCCGCACCGCCACCCTACCAGCCGTATCAGCCAATGCCACCGACCGGGCAAT	N
Malawi	Zomba	an324	female	wild	2007-03-01	1	BaMasc_063	HEM	CTTTTGATGAAACATTTATTCAAGCATTATCTTCTCTGCCTAGGAAACCAAATCCTGTCAAAATTATATATAATCATACTAATAATAATAATAATAATAATACTAATAGTACTAACGCGCCTCCTGAGGTACTTCAAACGCTA	HEM	ACGATGCAAACAAAAACGCAAGCACAAGTAATAGCACCACAAATGGTTCCCAACACTATTCAAACAGACAAGAGGCACCTGCACCTGTGACGGTGACGGTTCATTCAAACCATATGTTTCCATCACAACCGGGAACTGGTGTACCTGGGGTCTCCAATGCTCCAGTCTTCGCGCCTCAGGCACCATCTGCACCGCCGCCCTACCAGCCGTACCAGCCAATGCCACCAACCGGACATT	N
Malawi	Zomba	an325	female	wild	2007-03-01	1	BaMasc_064	HEM	CCTTTGATGAAACGTTTTTTCAAGCATTATCTTCTCTGCCTAGGAAACCAAATCCTGTCAAAATTATATATCATAATACTAATAATAATAATACTAATAATACTAATGCGTCTCCTGAGGTACTTCAAACGCTA	HEM	ACCCAGATATAAACAAAAACGCAAGCACAAGCAATAGCACAATAAACGGCTCCCAACACTATTCAAACAGGCAAGAGGCACCTGCACCCGTGACAGTGAATGTGAATGCAAGTAATATGTTTCCATCACAACCGGGAACTGGTGTCCCTGGGGTCACCACTGCTCCAGTCTTCGCGCCTCAAGCATCGTCTGCACCGCCGCCCTACCAGCCGTACCAGCCAATGCCACCGACCGGCCATT	N
Malawi	Zomba	an326	female	wild	2007-03-01	1	BaMasc_065	HEM	GATTTGATGAAACATTTTTTCAAGCATTATCTTCTTTGCCTAGAAAACCAAATCCTGTTAAAATTATATATAATACTAATAATAATAATACTAATCATAATACTAATACAAATGCGCCTCCTGAGGTACTTCAAACGCTA	HEM	ACTCGGATGTTAACAAAAATGCAAGCACAAGCAATAGCACAGTAAACGGTTCTCAACACTATTCAAACAAGCAAGAGGTACCTGCACCTGTGACGGTGACAGTGAATTCAAATATGTTTCCATCACAACCGGGAACTGGTGTACCTGTCGGTACTTCAGCTCCGGTATTCGCGCCTCAAGCACCATCCGCGCCGCCGCCCTACCAGCCGTACCAGCCAATGCCACCGACAGGGCATT	N
Malawi	Zomba	an327	female	wild	2007-03-01	1	BaMasc_066	HEM	CCTTTGATGAAACATTTATTCAAGCATTATCTTCTCTGCCTAGGAAACCAAATCCTGTCAAAATTATATATAATCATCATAATACTAATAATACTAATAATAATAACAGTACTAATGCGCCTCCTGAGGTACTTCAAACGCTA	HEM	ACCCAGATGTAAACAAAAACGCAAGCACAAGCAATAGCACAATAAACGGCTCCCAACACTATTCAAACAGGCAAGAGGCACCAGCACCTCTGACGGTGACAGTGAATTCAAATATGTTTCCACCACAACCGGGAACTGGGGTACCTGGGGTCTCCACTGCTCCGGTGTTTGCGCCTCAAGCAACGTCTGCACCGCCGCCCTACCAGCCGTACCAGCCCATGCCAGCGACCGGGCATT	N
Malawi	Zomba	an328re	female	wild	2007-03-01	1	BaMasc_067	HEM	CCTTTGATGAAACATTTATTCAAGCGTTATCTTCGCTGCCTCGGAAACCAAATCCTGTCAAAATTATATATAATAATAATCATACTAATCATACTAATAATAATAGTACGAATGCGCCTCCTGAGGTACTACAAACGCTA	HEM	ACGATGCAAACAAAAACGCAAGCACAAGTAATAGCACCACAAATGGTTCCCAACACTATTCAAACAGACAAGAGGTACCTGCACCTGTGACGGTGACGGTTCATTCAAACCATATGTTTCCATCACAACCGGGAACTGGTGTACCTGGGGTCTCCAATGCTCCAGTTTTCGCGCCTCAGGCACCGTCCGCGCCGCCGCCTTACCAGCCGTACCAGCCAATGCCACCGACCGGCCATT	N
Malawi	Zomba	an329	female	wild	2007-03-01	1	BaMasc_068	HEM	GCTTTGATGAAACATTTATTCAGGCATTATCTTCTCTGCCTAGGAAAACAAATCCTGTTAAAATTATATATAACAATAGTACTCATAATAATACTCATAGTACGAATGCGCCTCCTGAGGTACTTCAAACGCTA	HEM	ACCTAGATGTAAACAAAAACGCAAGCACAAGCAATAATAGCACAATAAACGGCTCACAACACTATTCTAACAGGCAAGAGACAACTGCACCGGTGACGGTGCATTCCAATGTGTTTCCACTTTCCCAAGGAACTGGTGTACCCGGGGTCCCCAGTGCTCCGGGGTTCACGCCTCCGGCACCTTCCGCACCGCCGCCCTACCAGCCGTACCAGCCAATGCCACCGACTGGACATT	N
Malawi	Zomba	an330	female	wild	2007-03-01	1	BaMasc_069	HEM	CCTTTGATGAAACATTTATTCAAGCGTTATCTTCTCTGCCTAGGAAACCAAATCCTGTCAAAATTATATATAATACTAATAATAATACTAATAATAGTACTAATGCGCCTCCTGAGGTACTTCAAACGTTA	HEM	ACCCAGATGTAAACAAAAACACAAGCACAAGCAATAGCACAGTAAACGGCTCACAACAATACTATTCAAACAGGCAAGAGGCACCTGCACCTGTGACGGTGACGGTGAATTCAAATCATATGTTTCCATCACAACCGGGAACTGGTGTCCCTGGGGTCTCCACTGCTCCAGTCTTCGCGTCTCAAGCGTCGTCTGCACCGCCGCCCTACCAGCCGTACCAGCCAATGCCACCAACCGGACATT	N
Malawi	Zomba	an331	female	wild	2007-03-01	1	BaMasc_070	HEM	CCTTTGATGAAACATTTATTCAAGCGTTATCTTCGCTGCCTCGGAAACCAAATCCTGTCAAAATTATATATAATAATCATACTAATCATACTAATAATAATAATAGTACAAATGCTGAGGTACTACAAACGCTA	HEM	ATCCAGATACAAACAAAAACGCAAGCACAAGCAATAGCACAATAAACGGCTCCCAACACTATTCAAACAGGCAAGAGGTACCTGCACCTGTGACAGTGAACGTGAATTCAAGTATGTTTCCATCACAACCGGGAACTGGTGTACCTGGGGTCTCTAATGCTCAAGTTTTCGCGCCTCAGGCACCATCCGCACCGCCACCCTACCAGCCGTATCAGCCAATGCCACCGACCGGACATT	N
Malawi	Zomba	an332	female	wild	2007-03-01	1	BaMasc_071	HEM	CCTTTGATGAAACATTTATTCAAGCATTATCTTCTCTGCCTAGAAAACCAAATCCTGTCAAAATTATATATAACAATCATACTAATCATACTAATCATAATAATAACAGTACGAATGCGCCTCCTGAGGTACTACAAACGCTA	HEM	ACGACGTAAACAAAAATGCAAGCACAAGCAATAGCACAATAAATGGCTCCCTACACTATTCAAACAGGCAAGAGGCACCTGTGCCCGTCACAGTGAACGTGAATTCAAGTAATGTGTTTCCATCACAATCCGGAACCGGTGTACCTGGGGTCCCCACTGCTCCGGTGTTTACGCCACAGGCACCATCGGCGCCGCCGCCCTACCAGCCGTACCAGCCAATGCCACCGACTGGCCATT	N

## Sheet: wild males
country	population	morphological sex	generation	date captured (original wild parent)	W present	3digit ID	exon 8-9 zygosity	notes
South Africa	False Bay	male	G1	2007-05-01	0	an517	HET
South Africa	False Bay	male	G1	2007-05-01	0	an518	HET
South Africa	False Bay	male	G1	2007-05-01	0	an519	HET
South Africa	False Bay	male	G1	2007-05-01	0	an520	HET
South Africa	False Bay	male	G1	2007-05-01	0	an521	HET
South Africa	False Bay	male	G1	2007-05-01	0	an522	HET
South Africa	False Bay	male	G1	2007-05-01	0	an523	HET
South Africa	False Bay	male	G1	2007-05-01	0	an524	HET
South Africa	False Bay	male	G1	2007-05-01	0	an525	HET
South Africa	False Bay	male	G1	2007-05-01	0	an526	HET
South Africa	False Bay	male	G1	2007-05-01	0	an527	HET
South Africa	False Bay	male	G1	2007-05-01	0	an528	HET
South Africa	False Bay	male	G1	2007-05-01	0	an529	HET
South Africa	False Bay	male	wild	2007-05-01	0	an397	HET
South Africa	False Bay	male	wild	2007-05-01	0	an398	HET
South Africa	False Bay	male	wild	2007-05-01	0	an399	HET
South Africa	False Bay	male	wild	2007-05-01	0	an400	HET
South Africa	False Bay	male	wild	2007-05-01	0	an401	HET
South Africa	False Bay	male	wild	2007-05-01	0	an402	HET
South Africa	False Bay	male	wild	2007-05-01	0	an403	HET
South Africa	False Bay	male	wild	2007-05-01	0	an404	HET
South Africa	False Bay	male	wild	2007-05-01	0	an405	HET
South Africa	False Bay	male	wild	2007-05-01	0	an406	HET
South Africa	False Bay	male	wild	2007-05-01	0	an407	HET
South Africa	False Bay	male	wild	2007-05-01	0	an408	HET
South Africa	False Bay	male	wild	2007-05-01	0	an409	HET
South Africa	False Bay	male	wild	2007-05-01	0	an410	HET
South Africa	False Bay	male	wild	2007-05-01	0	an411	HET
South Africa	False Bay	male	wild	2007-05-01	0	an412	HET
South Africa	False Bay	male	wild	2007-05-01	0	an413	HET
South Africa	False Bay	male	wild	2007-05-01	0	an414	HET
South Africa	False Bay	male	wild	2007-05-01	0	an415	HET
South Africa	False Bay	male	wild	2007-05-01	0	an416	HET
South Africa	False Bay	male	wild	2007-05-01	0	an417	HET
South Africa	False Bay	male	wild	2007-05-01	0	an418	HET
South Africa	False Bay	male	wild	2007-05-01	0	an426	HET
South Africa	False Bay	male	wild	2007-05-01	0	an427	HET
South Africa	False Bay	male	wild	2007-05-01	0	an428	HET
South Africa	False Bay	male	wild	2007-05-01	0	an429	HET
South Africa	False Bay	male	wild	2007-05-01	0	an430	HET
South Africa	False Bay	male	wild	2007-05-01	0	an431	HET
South Africa	False Bay	male	wild	2007-05-01	0	an432	HET
South Africa	False Bay	male	wild	2007-05-01	0	an433	HET
South Africa	False Bay	male	wild	2007-05-01	0	an441	HET
South Africa	False Bay	male	wild	2007-05-01	0	an456	HET
Uganda	Lake Mburo	male	wild	2007-05-01	0	an089	HET
Uganda	Lake Mburo	male	wild	2007-05-01	0	an090	HET
Uganda	Lake Mburo	male	wild	2007-05-01	0	an091	HET
Uganda	Lake Mburo	male	wild	2007-05-01	0	an092	HET
Uganda	Lake Mburo	male	wild	2007-05-01	0	an093	HET
Uganda	Lake Mburo	male	wild	2007-05-01	0	an094	HET
Uganda	Lake Mburo	male	wild	2007-05-01	0	an095	HET
Uganda	Lake Mburo	male	wild	2007-05-01	0	an096	HET
Uganda	Lake Mburo	male	wild	2007-05-01	0	an097	HET
Uganda	Lake Mburo	male	wild	2007-05-01	0	an098	HET
Uganda	Lake Mburo	male	wild	2007-05-01	0	an099	HET
Uganda	Lake Mburo	male	wild	2007-05-01	0	an100	HET
Uganda	Lake Mburo	male	wild	2007-05-01	0	an185	HET
Uganda	Lake Mburo	male	wild	2007-05-01	0	an186	HET
Uganda	Lake Mburo	male	wild	2007-05-01	0	an187	HET
Uganda	Lake Mburo	male	wild	2007-05-01	0	an188	HET
Uganda	Lake Mburo	male	wild	2007-05-01	0	an189	HET
Uganda	Lake Mburo	male	wild	2007-05-01	0	an190	HET
Uganda	Lake Mburo	male	wild	2007-05-01	0	an191	HET
Uganda	Lake Mburo	male	wild	2007-05-01	0	an192	HET
Uganda	Lake Mburo	male	wild	2007-05-01	0	an193	HET
Uganda	Lake Mburo	male	wild	2007-05-01	0	an194	HET
Uganda	Lake Mburo	male	wild	2007-05-01	0	an199	HET
Uganda	Lake Mburo	male	wild	2007-05-01	0	an200	HET
Uganda	Lake Mburo	male	wild	2007-05-01	0	an201	HET
Uganda	Lake Mburo	male	wild	2007-05-01	0	an202	HET
Uganda	Lake Mburo	male	wild	2007-05-01	0	an203	HET
Uganda	Lake Mburo	male	wild	2007-05-01	0	an204	HET
Uganda	Lake Mburo	male	wild	2007-05-01	0	an205	HET
Uganda	Lake Mburo	male	wild	2007-05-01	0	an206	HET
Uganda	Lake Mburo	male	wild	2007-05-01	0	an207	HET
Uganda	Lake Mburo	male	wild	2007-05-01	0	an208	HET
Uganda	Lake Mburo	male	wild	2007-05-01	0	an209	HET
Uganda	Lake Mburo	male	wild	2007-05-01	0	an210	HET
Uganda	Lake Mburo	male	wild	2007-05-01	0	an211	HET
Uganda	Lake Mburo	male	wild	2007-05-01	0	an212	HET
Uganda	Lake Mburo	male	wild	2007-05-01	0	an213	HET
Uganda	Lake Mburo	male	wild	2007-05-01	0	an214	HET
Uganda	Lake Mburo	male	wild	2007-05-01	0	an215	HET
Uganda	Lake Mburo	male	wild	2007-05-01	0	an216	HET
Uganda	Lake Mburo	male	wild	2007-05-01	0	an217	HET
Uganda	Lake Mburo	male	wild	2007-05-01	0	an218	HET
Uganda	Lake Mburo	male	wild	2007-05-01	0	an219	HET
Uganda	Lake Mburo	male	wild	2007-05-01	0	an220	HET
Uganda	Lake Mburo	male	wild	2007-05-01	0	an221	HET
Uganda	Lake Mburo	male	wild	2007-05-01	0	an222	HET
Uganda	Lake Mburo	male	wild	2007-05-01	0	an223	HET
Uganda	Lake Mburo	male	wild	2007-05-01	0	an224	HET
Uganda	Lake Mburo	male	wild	2007-05-01	0	an227	HET
Uganda	Lake Mburo	male	wild	2007-07-01	0	an295	HET
Uganda	Lake Mburo	male	wild	2007-07-01	0	an296	HET
Uganda	Lake Mburo	male	wild	2007-07-01	0	an297	HET
Uganda	Lake Mburo	male	wild	2007-07-01	0	an298	HET
Uganda	Lake Mburo	male	wild	2007-07-01	0	an299	HET
Uganda	Lake Mburo	male	wild	2007-07-01	0	an300	HET
Uganda	Lake Mburo	male	wild	2007-07-01	0	an301	HET
Uganda	Lake Mburo	male	wild	2007-07-01	0	an302	HET
Uganda	Lake Mburo	male	wild	2007-07-01	0	an303	HET
Uganda	Lake Mburo	male	wild	2007-07-01	0	an465	HET
Uganda	Lake Mburo	male	wild	2007-07-01	0	an466	HET
Uganda	Lake Mburo	male	wild	2007-07-01	0	an468	HET
South Africa	Limpopo	male	G1	2006-07-01	X	an490	HET	missing data
South Africa	Limpopo	male	G1	2006-07-01	X	an491	HET	missing data
South Africa	Limpopo	male	G1	2006-07-01	0	an492	HET
South Africa	Limpopo	male	G1	2006-07-01	0	an495	HET
South Africa	Limpopo	male	G1	2006-07-01	0	an496	HET
South Africa	Limpopo	male	G1	2006-07-01	0	an497	HET
South Africa	Limpopo	male	G1	2006-07-01	0	an498	HET
South Africa	Limpopo	male	G1	2006-07-01	0	an499	HET
South Africa	Limpopo	male	G1	2006-07-01	0	an500	HET
South Africa	Limpopo	male	G1	2006-07-01	0	an501	HET
South Africa	Limpopo	male	G1	2006-07-01	0	an502	HET
South Africa	Limpopo	male	G1	2006-07-01	0	an503	HET
South Africa	Limpopo	male	G1	2006-07-01	0	an504	HET
South Africa	Limpopo	male	G1	2006-07-01	0	an505	HET
South Africa	Limpopo	male	G1	2006-07-01	0	an506	HET
South Africa	Limpopo	male	G1	2006-07-01	0	an507	HET
South Africa	Limpopo	male	G1	2006-07-01	0	an508	HET
South Africa	Limpopo	male	G1	2006-07-01	0	an509	HET
South Africa	Limpopo	male	G1	2006-07-01	0	an510	HET
South Africa	Limpopo	male	G1	2006-07-01	0	an511	HET
South Africa	Limpopo	male	G1	2006-07-01	0	an512	HET
South Africa	Limpopo	male	G1	2006-07-01	0	an513	HET
South Africa	Limpopo	male	G1	2006-07-01	0	an514	HET
South Africa	Limpopo	male	G1	2006-07-01	0	an515	HET
South Africa	Limpopo	male	G1	2006-07-01	0	an516	HET
South Africa	Limpopo	male	wild	2006-07-01	0	an333	HET
South Africa	Limpopo	male	wild	2006-07-01	0	an349	HET
South Africa	Limpopo	male	wild	2006-07-01	0	an350	HET
South Africa	Limpopo	male	wild	2006-07-01	0	an351	HET
South Africa	Limpopo	male	wild	2006-07-01	0	an352	HET
South Africa	Limpopo	male	wild	2006-07-01	0	an353	HET
South Africa	Limpopo	male	wild	2006-07-01	X	an354	HET	missing data
South Africa	Limpopo	male	wild	2006-07-01	0	an355	HET
South Africa	Limpopo	male	wild	2006-07-01	0	an356	HET
South Africa	Limpopo	male	wild	2006-07-01	0	an357	HET
South Africa	Limpopo	male	wild	2006-07-01	0	an358	HET
South Africa	Limpopo	male	wild	2006-07-01	0	an359	HET
South Africa	Limpopo	male	wild	2006-07-01	0	an360	HET
South Africa	Limpopo	male	wild	2006-07-01	0	an361	HET
South Africa	Limpopo	male	wild	2006-07-01	X	an362	HET	missing data
South Africa	Limpopo	male	wild	2006-07-01	0	an363	HET
South Africa	Limpopo	male	wild	2006-07-01	0	an364	HET
South Africa	Limpopo	male	wild	2006-07-01	X	an365	HET	missing data
South Africa	Limpopo	male	wild	2006-07-01	0	an366	HET
South Africa	Limpopo	male	wild	2006-07-01	0	an367	HET
South Africa	Limpopo	male	wild	2006-07-01	0	an368	HET
South Africa	Limpopo	male	wild	2006-07-01	X	an369	HET	missing data
South Africa	Limpopo	male	wild	2006-07-01	0	an370	HET
South Africa	Limpopo	male	wild	2006-07-01	0	an371	HET
South Africa	Limpopo	male	wild	2006-07-01	0	an372	HET
South Africa	Limpopo	male	wild	2006-07-01	0	an373	HET
Tanzania	Pemba	male	G1	2007-05-01	0	an475	HET
Tanzania	Pemba	male	G1	2007-05-01	0	an476	HET
Tanzania	Pemba	male	G1	2007-05-01	0	an477	HET
Tanzania	Pemba	male	G1	2007-05-01	0	an478	HET
Tanzania	Pemba	male	G1	2007-05-01	0	an479	HET
Tanzania	Pemba	male	G1	2007-05-01	0	an480	HET
Tanzania	Pemba	male	G1	2007-05-01	0	an481	HET
Tanzania	Pemba	male	G1	2007-05-01	0	an482	HET
Tanzania	Pemba	male	wild	2007-05-01	0	an076	HET
Tanzania	Pemba	male	wild	2007-05-01	0	an077	HET
Tanzania	Pemba	male	wild	2007-05-01	0	an078	HET
Tanzania	Pemba	male	wild	2007-05-01	0	an079	HET
Tanzania	Pemba	male	wild	2007-05-01	0	an080	HET
Tanzania	Pemba	male	wild	2007-05-01	0	an106	HET
Tanzania	Pemba	male	wild	2007-05-01	0	an107	HET
Tanzania	Pemba	male	wild	2007-05-01	0	an108	HET
Tanzania	Pemba	male	wild	2007-05-01	0	an306	HET
Kenya	Watamu	male	G1	2007-03-01	0	an074	HET
Kenya	Watamu	male	G1	2007-03-01	0	an116	HET
Kenya	Watamu	male	G1	2007-03-01	0	an117	HET
Kenya	Watamu	male	G1	2007-03-01	0	an118	HET
Kenya	Watamu	male	G1	2007-03-01	0	an119	HET
Kenya	Watamu	male	G1	2007-03-01	0	an120	HET
Kenya	Watamu	male	G1	2007-03-01	0	an121	HET
Kenya	Watamu	male	G1	2007-03-01	0	an122	HET
Kenya	Watamu	male	G1	2007-03-01	0	an123	HET
Kenya	Watamu	male	G1	2007-03-01	0	an124	HET
Kenya	Watamu	male	G1	2007-03-01	0	an125	HET
Kenya	Watamu	male	G1	2007-03-01	0	an126	HET
Kenya	Watamu	male	G1	2007-03-01	0	an127	HET
Kenya	Watamu	male	G1	2007-03-01	0	an128	HET
Kenya	Watamu	male	G1	2007-03-01	0	an129	HET
Kenya	Watamu	male	G1	2007-03-01	0	an130	HET
Kenya	Watamu	male	G1	2007-03-01	0	an131	HET
Kenya	Watamu	male	G1	2007-03-01	0	an132	HET
Kenya	Watamu	male	G1	2007-03-01	0	an133	HET
Kenya	Watamu	male	G1	2007-03-01	0	an134	HET
Kenya	Watamu	male	G1	2007-03-01	0	an135	HET
Kenya	Watamu	male	G1	2007-03-01	0	an136	HET
Kenya	Watamu	male	G1	2007-03-01	0	an137	HET
Kenya	Watamu	male	G1	2007-03-01	0	an138	HET
Kenya	Watamu	male	G1	2007-03-01	0	an139	HET
Kenya	Watamu	male	G1	2007-03-01	0	an140	HET
Kenya	Watamu	male	G1	2007-03-01	0	an141	HET
Kenya	Watamu	male	G1	2007-03-01	0	an142	HET
Kenya	Watamu	male	G1	2007-03-01	0	an143	HET
Kenya	Watamu	male	G1	2007-03-01	0	an144	HET
Kenya	Watamu	male	G1	2007-03-01	0	an145	HET
Kenya	Watamu	male	G1	2007-03-01	0	an146	HET
Kenya	Watamu	male	G1	2007-03-01	0	an147	HET
Kenya	Watamu	male	G1	2007-03-01	0	an148	HET
Kenya	Watamu	male	wild	2007-03-01	0	an001	HET
Kenya	Watamu	male	wild	2007-03-01	0	an059	HET
Kenya	Watamu	male	wild	2007-03-01	0	an060	HET
Kenya	Watamu	male	wild	2007-03-01	0	an061	HET
Kenya	Watamu	male	wild	2007-03-01	0	an062	HET
Kenya	Watamu	male	wild	2007-03-01	0	an063	HET
Kenya	Watamu	male	wild	2007-03-01	0	an064	HET
Kenya	Watamu	male	wild	2007-03-01	0	an065	HET
Kenya	Watamu	male	wild	2007-03-01	0	an066	HET
Kenya	Watamu	male	wild	2007-03-01	0	an067	HET
Kenya	Watamu	male	wild	2007-03-01	0	an068	HET
Kenya	Watamu	male	wild	2007-03-01	0	an069	HET
Kenya	Watamu	male	wild	2007-03-01	0	an070	HET
Kenya	Watamu	male	wild	2007-03-01	0	an071	HET
Kenya	Watamu	male	wild	2007-03-01	0	an072	HET
Malawi	Zomba	male	G1	2007-03-01	0	an087	HET
Malawi	Zomba	male	G1	2007-03-01	0	an245	HET
Malawi	Zomba	male	G1	2007-03-01	0	an246	HET
Malawi	Zomba	male	G1	2007-03-01	0	an247	HET
Malawi	Zomba	male	G1	2007-03-01	0	an248	HET
Malawi	Zomba	male	G1	2007-03-01	0	an249	HET
Malawi	Zomba	male	G1	2007-03-01	0	an250	HET
Malawi	Zomba	male	G1	2007-03-01	0	an251	HET
Malawi	Zomba	male	G1	2007-03-01	0	an252	HET
Malawi	Zomba	male	G1	2007-03-01	0	an253	HET
Malawi	Zomba	male	G1	2007-03-01	0	an254	HET
Malawi	Zomba	male	G1	2007-03-01	0	an255	HET
Malawi	Zomba	male	G1	2007-03-01	0	an256	HET
Malawi	Zomba	male	G1	2007-03-01	0	an257	HET
Malawi	Zomba	male	G1	2007-03-01	0	an258	HET
Malawi	Zomba	male	G1	2007-03-01	0	an259	HET
Malawi	Zomba	male	G1	2007-03-01	0	an260	HET
Malawi	Zomba	male	G1	2007-03-01	0	an261	HET
Malawi	Zomba	male	G1	2007-03-01	0	an262	HET
Malawi	Zomba	male	G1	2007-03-01	0	an263	HET
Malawi	Zomba	male	G1	2007-03-01	0	an264	HET
Malawi	Zomba	male	G1	2007-03-01	0	an265	HET
Malawi	Zomba	male	G1	2007-03-01	0	an266	HET
Malawi	Zomba	male	G1	2007-03-01	0	an267	HET
Malawi	Zomba	male	G1	2007-03-01	0	an268	HET
Malawi	Zomba	male	G1	2007-03-01	0	an269	HET
Malawi	Zomba	male	G1	2007-03-01	0	an270	HET
Malawi	Zomba	male	G1	2007-03-01	0	an271	HET
Malawi	Zomba	male	G1	2007-03-01	0	an307	HET
Malawi	Zomba	male	G1	2007-03-01	0	an308	HET
Malawi	Zomba	male	wild	2007-03-01	0	an002b	HET
Malawi	Zomba	male	wild	2007-03-01	0	an003b	HET
Malawi	Zomba	male	wild	2007-03-01	0	an004	HET
Malawi	Zomba	male	wild	2007-03-01	0	an005	HET
Malawi	Zomba	male	wild	2007-03-01	0	an006	HET
Malawi	Zomba	male	wild	2007-03-01	0	an007	HET
Malawi	Zomba	male	wild	2007-03-01	0	an008	HET
Malawi	Zomba	male	wild	2007-03-01	0	an009	HET
Malawi	Zomba	male	wild	2007-03-01	0	an010	HET
Malawi	Zomba	male	wild	2007-03-01	0	an011	HET
Malawi	Zomba	male	wild	2007-03-01	0	an012	HET
Malawi	Zomba	male	wild	2007-03-01	0	an013	HET
Malawi	Zomba	male	wild	2007-03-01	0	an014	HET
Malawi	Zomba	male	wild	2007-03-01	0	an015	HET
Malawi	Zomba	male	wild	2007-03-01	0	an016	HET
Malawi	Zomba	male	wild	2007-03-01	0	an017	HET
Malawi	Zomba	male	wild	2007-03-01	0	an018	HET

## Sheet: pop counts
population	haplotype_id	count
False Bay	BaMasc_006	2
False Bay	BaMasc_017	1
False Bay	BaMasc_022	1
False Bay	BaMasc_043	1
False Bay	BaMasc_045	1
False Bay	BaMasc_054	1
False Bay	BaMasc_061	1
False Bay	BaMasc_063	1
False Bay	BaMasc_069	1
False Bay	BaMasc_081	1
False Bay	BaMasc_082	1
False Bay	BaMasc_083	1
False Bay	BaMasc_084	1
False Bay	BaMasc_085	1
False Bay	BaMasc_086	3
False Bay	BaMasc_087	1
False Bay	BaMasc_088	1
False Bay	BaMasc_089	1
False Bay	BaMasc_090	2
False Bay	BaMasc_091	1
False Bay	BaMasc_092	1
False Bay	BaMasc_093	1
False Bay	BaMasc_095	1
False Bay	BaMasc_096	1
False Bay	BaMasc_097	1
False Bay	BaMasc_098	1
False Bay	BaMasc_099	1
False Bay	BaMasc_100	3
False Bay	BaMasc_101	2
False Bay	BaMasc_102	1
False Bay	BaMasc_103	1
False Bay	BaMasc_104	1
False Bay	BaMasc_105	1
False Bay	BaMasc_106	1
False Bay	BaMasc_107	1
False Bay	BaMasc_108	1
False Bay	BaMasc_109	1
False Bay	BaMasc_110	1
False Bay	BaMasc_111	1
False Bay	BaMasc_112	1
False Bay	BaMasc_113	1
False Bay	BaMasc_114	1
False Bay	BaMasc_115	1
False Bay	BaMasc_116	1
False Bay	BaMasc_117	1
False Bay	BaMasc_118	1
False Bay	BaMasc_119	1
False Bay	BaMasc_120	1
False Bay	BaMasc_121	1
False Bay	BaMasc_122	1
False Bay	BaMasc_123	1
False Bay	BaMasc_129	1
False Bay	BaMasc_146	1
False Bay	BaMasc_158	1
False Bay	BaMasc_166	1
False Bay	BaMasc_167	1
False Bay	BaMasc_168	1
False Bay	BaMasc_169	1
False Bay	BaMasc_170	1
False Bay	BaMasc_171	1
False Bay	BaMasc_172	1
False Bay	BaMasc_173	1
False Bay	BaMasc_174	1
False Bay	BaMasc_175	1
False Bay	BaMasc_176	1
False Bay	BaMasc_177	1
False Bay	BaMasc_178	1
False Bay	BaMasc_179	3
False Bay	BaMasc_180	1
False Bay	BaMasc_181	1
False Bay	BaMasc_182	1
False Bay	BaMasc_183	1
False Bay	BaMasc_184	1
False Bay	BaMasc_185	1
False Bay	BaMasc_186	1
False Bay	BaMasc_187	1
False Bay	BaMasc_188	1
False Bay	BaMasc_189	1
False Bay	BaMasc_190	1
False Bay	BaMasc_191	1
False Bay	BaMasc_192	1
False Bay	BaMasc_193	1
False Bay	BaMasc_194	1
False Bay	BaMasc_195	1
False Bay	BaMasc_196	1
False Bay	BaMasc_197	2
False Bay	BaMasc_198	1
False Bay	BaMasc_199	1
False Bay	BaMasc_200	1
False Bay	BaMasc_201	1
False Bay	BaMasc_202	1
False Bay	BaMasc_203	1
False Bay	BaMasc_204	1
False Bay	H_liv_04	1
Lake Mburo	BaMasc_038	1
Lake Mburo	BaMasc_039	1
Lake Mburo	BaMasc_040	1
Lake Mburo	BaMasc_046	2
Lake Mburo	BaMasc_047	1
Lake Mburo	BaMasc_048	2
Lake Mburo	BaMasc_049	1
Lake Mburo	BaMasc_050	1
Lake Mburo	BaMasc_051	1
Lake Mburo	BaMasc_052	1
Lake Mburo	BaMasc_053	2
Lake Mburo	BaMasc_054	1
Lake Mburo	BaMasc_055	1
Lake Mburo	BaMasc_056	1
Lake Mburo	BaMasc_057	1
Lake Mburo	BaMasc_058	1
Lake Mburo	BaMasc_059	1
Lake Mburo	BaMasc_060	1
Lake Mburo	BaMasc_124	1
Lake Mburo	BaMasc_125	1
Lake Mburo	BaMasc_126	2
Lake Mburo	BaMasc_127	1
Lake Mburo	BaMasc_128	1
Lake Mburo	BaMasc_159	1
Lake Mburo	BaMasc_160	1
Lake Mburo	BaMasc_163	1
Lake Mburo	BaMasc_164	3
Lake Mburo	BaMasc_165	1
Limpopo	BaMasc_006	1
Limpopo	BaMasc_072	1
Limpopo	BaMasc_073	1
Limpopo	BaMasc_074	1
Limpopo	BaMasc_075	1
Limpopo	BaMasc_076	1
Limpopo	BaMasc_077	1
Limpopo	BaMasc_078	1
Limpopo	BaMasc_079	1
Limpopo	BaMasc_080	1
Limpopo	BaMasc_081	1
Limpopo	BaMasc_157	1
Limpopo	BaMasc_205	1
Pemba	BaMasc_016	1
Pemba	BaMasc_032	1
Pemba	BaMasc_033	1
Pemba	BaMasc_034	1
Pemba	BaMasc_035	2
Pemba	BaMasc_036	2
Pemba	BaMasc_037	1
Pemba	BaMasc_041	1
Pemba	BaMasc_042	1
Pemba	BaMasc_043	1
Pemba	BaMasc_044	1
Pemba	BaMasc_045	1
Pemba	BaMasc_061	1
Pemba	BaMasc_094	1
Pemba	BaMasc_156	1
Watamu	BaMasc_020	1
Watamu	BaMasc_021	1
Watamu	BaMasc_022	1
Watamu	BaMasc_023	1
Watamu	BaMasc_024	1
Watamu	BaMasc_025	1
Watamu	BaMasc_026	2
Watamu	BaMasc_027	1
Watamu	BaMasc_028	1
Watamu	BaMasc_030	1
Watamu	BaMasc_031	1
Watamu	BaMasc_079	1
Watamu	BaMasc_099	1
Watamu	BaMasc_107	1
Watamu	BaMasc_130	1
Watamu	BaMasc_132	1
Watamu	BaMasc_133	1
Watamu	BaMasc_134	1
Watamu	BaMasc_135	1
Watamu	BaMasc_136	1
Watamu	BaMasc_137	1
Watamu	BaMasc_138	1
Watamu	BaMasc_139	1
Watamu	BaMasc_140	1
Watamu	BaMasc_141	1
Watamu	BaMasc_142	1
Watamu	BaMasc_143	1
Watamu	BaMasc_144	1
Watamu	BaMasc_145	1
Watamu	BaMasc_146	1
Watamu	BaMasc_147	1
Watamu	BaMasc_148	1
Watamu	BaMasc_161	1
Watamu	BaMasc_162	1
Zomba	BaMasc_017	1
Zomba	BaMasc_029	1
Zomba	BaMasc_062	1
Zomba	BaMasc_063	1
Zomba	BaMasc_064	2
Zomba	BaMasc_065	1
Zomba	BaMasc_066	2
Zomba	BaMasc_067	1
Zomba	BaMasc_068	1
Zomba	BaMasc_069	2
Zomba	BaMasc_070	1
Zomba	BaMasc_071	1
Zomba	BaMasc_112	1
Zomba	BaMasc_131	1
Zomba	BaMasc_144	1
Zomba	BaMasc_149	1
Zomba	BaMasc_150	1
Zomba	BaMasc_151	1
Zomba	BaMasc_152	1
Zomba	BaMasc_153	1
Zomba	BaMasc_154	1
Zomba	BaMasc_155	1

## Sheet: wild total counts
haplotype_id	count		allele bins	frequency
BaMasc_006	3		1	158
BaMasc_016	1		2	26
BaMasc_017	2		3	6
BaMasc_020	1			190
BaMasc_021	1
BaMasc_022	2
BaMasc_023	1
BaMasc_024	1
BaMasc_025	1
BaMasc_026	2
BaMasc_027	1
BaMasc_028	1
BaMasc_029	1
BaMasc_030	1
BaMasc_031	1
BaMasc_032	1
BaMasc_033	1
BaMasc_034	1
BaMasc_035	2
BaMasc_036	2
BaMasc_037	1
BaMasc_038	1
BaMasc_039	1
BaMasc_040	1
BaMasc_041	1
BaMasc_042	1
BaMasc_043	2
BaMasc_044	1
BaMasc_045	2
BaMasc_046	2
BaMasc_047	1
BaMasc_048	2
BaMasc_049	1
BaMasc_050	1
BaMasc_051	1
BaMasc_052	1
BaMasc_053	2
BaMasc_054	2
BaMasc_055	1
BaMasc_056	1
BaMasc_057	1
BaMasc_058	1
BaMasc_059	1
BaMasc_060	1
BaMasc_061	2
BaMasc_062	1
BaMasc_063	2
BaMasc_064	2
BaMasc_065	1
BaMasc_066	2
BaMasc_067	1
BaMasc_068	1
BaMasc_069	3
BaMasc_070	1
BaMasc_071	1
BaMasc_072	1
BaMasc_073	1
BaMasc_074	1
BaMasc_075	1
BaMasc_076	1
BaMasc_077	1
BaMasc_078	1
BaMasc_079	2
BaMasc_080	1
BaMasc_081	2
BaMasc_082	1
BaMasc_083	1
BaMasc_084	1
BaMasc_085	1
BaMasc_086	3
BaMasc_087	1
BaMasc_088	1
BaMasc_089	1
BaMasc_090	2
BaMasc_091	1
BaMasc_092	1
BaMasc_093	1
BaMasc_094	1
BaMasc_095	1
BaMasc_096	1
BaMasc_097	1
BaMasc_098	1
BaMasc_099	2
BaMasc_100	3
BaMasc_101	2
BaMasc_102	1
BaMasc_103	1
BaMasc_104	1
BaMasc_105	1
BaMasc_106	1
BaMasc_107	2
BaMasc_108	1
BaMasc_109	1
BaMasc_110	1
BaMasc_111	1
BaMasc_112	2
BaMasc_113	1
BaMasc_114	1
BaMasc_115	1
BaMasc_116	1
BaMasc_117	1
BaMasc_118	1
BaMasc_119	1
BaMasc_120	1
BaMasc_121	1
BaMasc_122	1
BaMasc_123	1
BaMasc_124	1
BaMasc_125	1
BaMasc_126	2
BaMasc_127	1
BaMasc_128	1
BaMasc_129	1
BaMasc_130	1
BaMasc_131	1
BaMasc_132	1
BaMasc_133	1
BaMasc_134	1
BaMasc_135	1
BaMasc_136	1
BaMasc_137	1
BaMasc_138	1
BaMasc_139	1
BaMasc_140	1
BaMasc_141	1
BaMasc_142	1
BaMasc_143	1
BaMasc_144	2
BaMasc_145	1
BaMasc_146	2
BaMasc_147	1
BaMasc_148	1
BaMasc_149	1
BaMasc_150	1
BaMasc_151	1
BaMasc_152	1
BaMasc_153	1
BaMasc_154	1
BaMasc_155	1
BaMasc_156	1
BaMasc_157	1
BaMasc_158	1
BaMasc_159	1
BaMasc_160	1
BaMasc_161	1
BaMasc_162	1
BaMasc_163	1
BaMasc_164	3
BaMasc_165	1
BaMasc_166	1
BaMasc_167	1
BaMasc_168	1
BaMasc_169	1
BaMasc_170	1
BaMasc_171	1
BaMasc_172	1
BaMasc_173	1
BaMasc_174	1
BaMasc_175	1
BaMasc_176	1
BaMasc_177	1
BaMasc_178	1
BaMasc_179	3
BaMasc_180	1
BaMasc_181	1
BaMasc_182	1
BaMasc_183	1
BaMasc_184	1
BaMasc_185	1
BaMasc_186	1
BaMasc_187	1
BaMasc_188	1
BaMasc_189	1
BaMasc_190	1
BaMasc_191	1
BaMasc_192	1
BaMasc_193	1
BaMasc_194	1
BaMasc_195	1
BaMasc_196	1
BaMasc_197	2
BaMasc_198	1
BaMasc_199	1
BaMasc_200	1
BaMasc_201	1
BaMasc_202	1
BaMasc_203	1
BaMasc_204	1
BaMasc_205	1
H_liv_04	1
