# Supplementary material for: Zygosity-based sex determination in a butterfly drives hypervariability of Masculinizer
Source: Sci Adv. 2024 May 3;10(18):eadj6979. doi: 10.1126/sciadv.adj6979 (PMC11067997; doi:10.1126/sciadv.adj6979)
Supplement: Supplementary file 2 — Tables S1 to S8 [file sciadv.adj6979_tables_s1_to_s8.zip › adj6979_table_s5.xlsx]

## Sheet: Explainer
Bicyclus anynana doublesex splice isoforms in relation to BaMasc zygosity and karyotypic sex
LivS_100h_gtype:
100hpo embryos collected from the main Liverpool stock population, containing five BaMasc E8-9 haplotypes (01, 02, 03, 04, 05)
LivS_69h_gtype:
69hpo embryos collected from the Liverpool Line A population, containing only two BaMasc E8-9 haplotypes (02 and 05)
Summary:
Summary of the data in LivS_100h_gtype and LivS_69h_gtype

## Sheet: LivS_100h_gtype
Evidence of (dsx) feminization of Bicyclus anynana embryos homozygous for Masculinizer
Liverpool Stock 100hpo
sample ID	phenotype	sex	dsx sex	Masc E9 zygosity	Masc E9 haplotype(s)	Spectrin
Ba_Livs_0417_100hpo_01	black egg	male	female	homozygous	04/04	yes
Ba_Livs_0417_100hpo_02	black egg	male	male	heterozygous	05/04	yes
Ba_Livs_0417_100hpo_03	black egg	male	female	homozygous	03/03	yes
Ba_Livs_0417_100hpo_04	black egg	male	male	heterozygous	04/05	yes
Ba_Livs_0417_100hpo_05	black egg	male	female	homozygous	05/05	yes
Ba_Livs_0417_100hpo_06	black egg	female	female	hemizygous	02	yes
Ba_Livs_0417_100hpo_07	black egg	male	female	homozygous	04/04	yes
Ba_Livs_0417_100hpo_08	black egg	male	female	homozygous	05/05	yes
Ba_Livs_0417_100hpo_09	black egg	male	female	homozygous	03/03	yes
Ba_Livs_0417_100hpo_10	black egg	male	female	homozygous	04/04	yes
Ba_Livs_0417_100hpo_11	larva	male	male	heterozygous	02/05	yes
Ba_Livs_0417_100hpo_12	larva	female	female	hemizygous	04	yes
Ba_Livs_0417_100hpo_13	larva	female	female	-	-	yes
Ba_Livs_0417_100hpo_14	larva	male	male	heterozygous	04/05	yes
Ba_Livs_0417_100hpo_15	larva	female	female	hemizygous	04	yes
Ba_Livs_0417_100hpo_16	larva	female	female	hemizygous	04	yes
Ba_Livs_0417_100hpo_17	black egg	male	female	homozygous	04/04	yes
Ba_Livs_0417_100hpo_18	black egg	male	female	homozygous	04/04	yes
Ba_Livs_0417_100hpo_19	black egg	male	female	-	-	yes
Ba_Livs_0417_100hpo_20	black egg	male	female	homozygous	04/04	yes
Ba_Livs_0417_100hpo_21	black egg	male	female	homozygous	05/05	yes
Ba_Livs_0417_100hpo_22	black egg	male	male	heterozygous	02/05	yes
Ba_Livs_0417_100hpo_23	black egg	male	male	heterozygous	02/05	yes
Ba_Livs_0417_100hpo_24	black egg	female	female	hemizygous	02	yes
Ba_Livs_0417_100hpo_25	black egg	female	female	hemizygous	04	yes
Ba_Livs_0417_100hpo_26	black egg	male	female	homozygous	03/03	yes
Ba_Livs_0417_100hpo_27	black egg	female	female	hemizygous	01	yes
Ba_Livs_0417_100hpo_28	black egg	male	female	homozygous	03/03	yes
Ba_Livs_0417_100hpo_29	larva	male	male	heterozygous	02/03	yes
Ba_Livs_0417_100hpo_30	larva	male	male	heterozygous	02/03	yes
Ba_Livs_0417_100hpo_31	larva	female	female	hemizygous	02	yes
Ba_Livs_0417_100hpo_32	larva	female	female	hemizygous	03	yes
Ba_Livs_0417_100hpo_33	larva	female	female	hemizygous	05	yes
Ba_Livs_0417_100hpo_34	larva	female	female	hemizygous	03	yes
Ba_Livs_0417_100hpo_35	larva	female	female	hemizygous	05	yes
Ba_Livs_0417_100hpo_36	larva	male	male	heterozygous	02/03	yes
Ba_Livs_0417_100hpo_37	larva	female	female	hemizygous	03	yes
Ba_Livs_0417_100hpo_38	larva	female	female	hemizygous	04	yes
Ba_Livs_0417_100hpo_39	larva	male	male	heterozygous	03/05	yes
Ba_Livs_0417_100hpo_40	larva	male	male	heterozygous	02/03	yes
Ba_Livs_0817_100hpo_01	black egg	male	female	homozygous	03/03	yes
Ba_Livs_0817_100hpo_02	black egg	male	female	homozygous	05/05	yes
Ba_Livs_0817_100hpo_03	black egg	male	female	homozygous	04/04	yes
Ba_Livs_0817_100hpo_04	black egg	male	female	homozygous	04/04	yes
Ba_Livs_0817_100hpo_05	black egg	female	female	hemizygous	02	yes
Ba_Livs_0817_100hpo_06	black egg	male	female	homozygous	05/05	yes
Ba_Livs_0817_100hpo_07	black egg	male	female	homozygous	04/04	yes
Ba_Livs_0817_100hpo_08	black egg	male	female	homozygous	05/05	yes
Ba_Livs_0817_100hpo_09	black egg	male	female	homozygous	04/04	yes
Ba_Livs_0817_100hpo_10	black egg	male	female	homozygous	04/04	yes
Ba_Livs_0817_100hpo_11	black egg	female	female	hemizygous	04	yes
Ba_Livs_0817_100hpo_12	black egg	male	female	homozygous	04/04	yes
Ba_Livs_0817_100hpo_13	larva	female	female	hemizygous	03	yes
Ba_Livs_0817_100hpo_14	larva	male	male	heterozygous	02/05	yes
Ba_Livs_0817_100hpo_15	larva	male	male	heterozygous	04/05	yes
Ba_Livs_0817_100hpo_16	larva	female	female	hemizygous	02	yes
Ba_Livs_0817_100hpo_17	larva	female	female	hemizygous	04	yes
Ba_Livs_0817_100hpo_18	larva	female	female	hemizygous	04	yes
Ba_Livs_0817_100hpo_19	larva	male	male	heterozygous	02/04	yes
Ba_Livs_0817_100hpo_20	larva	female	female	hemizygous	04	yes
Ba_Livs_0817_100hpo_21	larva	male	male	heterozygous	04/05	yes
Ba_Livs_0817_100hpo_22	larva	male	male	heterozygous	02/05	yes
Ba_Livs_0817_100hpo_23	larva	female	female	hemizygous	04	yes
Ba_Livs_0817_100hpo_24	larva	female	female	hemizygous	05	yes

## Sheet: LivA_69h_gtype
69hpo co-extracted samples for RNA-seq experiment
Liverpool Line A (Masc haplotypes 02 and 05)
Highlighted samples were used in the RNA-seq experiment
sample ID	phenotype	sex	dsx sex	Masc E9 zygosity	Masc E9 haplotype(s)	Spectrin					% recovery
Ba_LivA_0817_69hpo_01	white egg	female	female	hemizygous	05	yes
Ba_LivA_0817_69hpo_02	white egg	-	-	-	-	yes
Ba_LivA_0817_69hpo_03	white egg	female	female	hemizygous	02	yes
Ba_LivA_0817_69hpo_04	white egg	female	female	hemizygous	02	yes
Ba_LivA_0817_69hpo_05	white egg	female	-	-	-	yes
Ba_LivA_0817_69hpo_06	white egg	male	male	heterozygous	02/05	yes
Ba_LivA_0817_69hpo_07	white egg	female	female	hemizygous	02	yes
Ba_LivA_0817_69hpo_08	white egg	male	female	homozygous	05/05	yes					#REF!
Ba_LivA_0817_69hpo_09	white egg	male	female	homozygous	05/05	yes					#REF!
Ba_LivA_0817_69hpo_10	white egg	female	female	hemizygous	05	yes
Ba_LivA_0817_69hpo_11	white egg	female	female	hemizygous	05	yes
Ba_LivA_0817_69hpo_12	white egg	male	male	heterozygous	02/05	yes
Ba_LivA_0817_69hpo_13	white egg	male	female	homozygous	02/02	yes
Ba_LivA_0817_69hpo_14	white egg	female	female	hemizygous	05	yes
Ba_LivA_0817_69hpo_15	white egg	male	female	homozygous	02/02	yes
Ba_LivA_0817_69hpo_16	white egg	female	female	hemizygous	02	yes
Ba_LivA_0817_69hpo_17	white egg	female	female	hemizygous	05	yes
Ba_LivA_0817_69hpo_18	white egg	male	female	homozygous	05/05	yes
Ba_LivA_0817_69hpo_19	white egg	female	female	hemizygous	02	yes
Ba_LivA_0817_69hpo_20	white egg	male	female	homozygous	02/02	yes					#REF!
Ba_LivA_0817_69hpo_21	white egg	male	male	heterozygous	02/05	yes
Ba_LivA_0817_69hpo_22	white egg	male	-	homozygous	05/05	yes
Ba_LivA_0817_69hpo_23	white egg	male	male	heterozygous	02/05	yes					#REF!
Ba_LivA_0817_69hpo_24	white egg	female	female	hemizygous	05	yes
Ba_LivA_0817_69hpo_25	white egg	male	male	heterozygous	02/05	yes
Ba_LivA_0817_69hpo_26	white egg	male	female	homozygous	02/02	yes					#REF!
Ba_LivA_0817_69hpo_27	white egg	female	female	hemizygous	05	yes					#REF!
Ba_LivA_0817_69hpo_28	white egg	male	female	homozygous	05/05	yes
Ba_LivA_0817_69hpo_29	white egg	female	female	hemizygous	02	yes
Ba_LivA_0817_69hpo_30	white egg	female	female	hemizygous	05	yes					#REF!
Ba_LivA_0817_69hpo_31	white egg	male	male	heterozygous	02/05	yes					#REF!
Ba_LivA_0817_69hpo_32	white egg	female	female	hemizygous	02	yes
Ba_LivA_0817_69hpo_33	white egg	male	male	heterozygous	02/05	yes
Ba_LivA_0817_69hpo_34	white egg	-	-	?	05	yes
Ba_LivA_0817_69hpo_35	white egg	female	female	hemizygous	02	yes
Ba_LivA_0817_69hpo_36	white egg	female	female	hemizygous	02	yes
Ba_LivA_0817_69hpo_37	white egg	male	female	homozygous	02/02	yes					#REF!
Ba_LivA_0817_69hpo_38	white egg	female	female	hemizygous	02	yes
Ba_LivA_0817_69hpo_39	white egg	female	female	hemizygous	05	yes					#REF!
Ba_LivA_0817_69hpo_40	white egg	male	female	homozygous	05/05	yes					#REF!
Ba_LivA_0817_69hpo_41	white egg	female	female	hemizygous	02	yes
Ba_LivA_0817_69hpo_42	white egg	female	-	hemizygous	05	yes
Ba_LivA_0817_69hpo_43	white egg	male	male	heterozygous	02/05	yes					#REF!
Ba_LivA_0817_69hpo_44	white egg	female	female	hemizygous	02	yes
Ba_LivA_0817_69hpo_45	white egg	female	female	hemizygous	05	yes
Ba_LivA_0817_69hpo_46	white egg	female	female	hemizygous	02	yes
Ba_LivA_0817_69hpo_47	white egg	female	female	hemizygous	02	yes
Ba_LivA_0817_69hpo_48	white egg	-	-	-	-	yes

## Sheet: Summary
Liverpool stock 100hpo embryos										Liverpool stock 69hpo embryos (all white egg)
Masc genotype	Masc zygosity	k-sex	n	dsxF	dsxM	black egg	larva			Masc genotype	Masc zygosity	k-sex	n	dsxF	dsxM
01/01	homozygous	ZZ	-							02/02	homozygous	ZZ	5	5	0
02/02	homozygous	ZZ	-							05/05	homozygous	ZZ	5	5	0	10
03/03	homozygous	ZZ	5	5	0	5	0			02/05	heterozygous	ZZ	8	0	8	8
04/04	homozygous	ZZ	12	12	0	12	0			02	hemizygous	WZ	14	14	0
05/05	homozygous	ZZ	6	6	0	6	0	23		05	hemizygous	WZ	10	10	0	24
01/02	heterozygous	ZZ	-										42
01/03	heterozygous	ZZ	-
01/04	heterozygous	ZZ	-
01/05	heterozygous	ZZ	-
02/03	heterozygous	ZZ	4	0	4	0	4
02/04	heterozygous	ZZ	1	0	1	0	1
02/05	heterozygous	ZZ	5	0	5	2	3
03/04	heterozygous	ZZ	-
03/05	heterozygous	ZZ	1	0	1	0	1
04/05	heterozygous	ZZ	5	0	5	2	3	16
01	hemizygous	WZ	1	1	0	1	0
02	hemizygous	WZ	5	5	0	3	2
03	hemizygous	WZ	4	4	0	0	4
04	hemizygous	WZ	10	10	0	2	8
05	hemizygous	WZ	3	3	0	0	3	23
			62			33	29
