# Supplementary material for: Zygosity-based sex determination in a butterfly drives hypervariability of Masculinizer
Source: Sci Adv. 2024 May 3;10(18):eadj6979. doi: 10.1126/sciadv.adj6979 (PMC11067997; doi:10.1126/sciadv.adj6979)
Supplement: Supplementary file 2 — Tables S1 to S8 [file sciadv.adj6979_tables_s1_to_s8.zip › adj6979_table_s6.xlsx]

## Sheet: Masc siRNA
Order	Location	Sample ID	RNALater tube ID	Development stage	W present	sex karyo dosage qPCR	dsx	1416U-1649L_exon9F_tailed	BaMasc E9 zygosity
01	Plate 1_A01	Ba_SIN_1123_001	-ve ctrl	black-head embryo	1	N/A	F	monomorphic	hem
02	Plate 1_B01	Ba_SIN_1123_002	-ve ctrl	black-head embryo	0	N/A	M	het	het
03	Plate 1_C01	Ba_SIN_1123_003	-ve ctrl	black-head embryo	1	N/A	F/M	monomorphic	hem
04	Plate 1_D01	Ba_SIN_1123_004	-ve ctrl	black-head embryo	1	N/A	F	hem	hem
05	Plate 1_E01	Ba_SIN_1123_005	-ve ctrl	black-head embryo	0	N/A	M	het	het
06	Plate 1_F01	Ba_SIN_1123_006	-ve ctrl	black-head embryo	0	N/A	M	het	het
07	Plate 1_G01	Ba_SIN_1123_007	-ve ctrl	black-head embryo	0	N/A	M	het	het
08	Plate 1_H01	Ba_SIN_1123_008	-ve ctrl	black-head embryo	0	N/A	M	het	het
09	Plate 1_A02	Ba_SIN_1123_009	-ve ctrl	black-head embryo	0	N/A	M	het	het
10	Plate 1_B02	Ba_SIN_1123_010	-ve ctrl	black-head embryo	0	N/A	M	het	het
11	Plate 1_C02	Ba_SIN_1123_011	-ve ctrl	black-head embryo	1	N/A	F	monomorphic	hem
12	Plate 1_D02	Ba_SIN_1123_012	-ve ctrl	black-head embryo	0	N/A	M	het	het
13	Plate 1_E02	Ba_SIN_1123_013	-ve ctrl	black-head embryo	1	N/A	F	monomorphic	hem
14	Plate 1_F02	Ba_SIN_1123_014	-ve ctrl	black-head embryo	1	N/A	F/M	monomorphic	hem
15	Plate 1_G02	Ba_SIN_1123_015	-ve ctrl	black-head embryo	0	ZZ	-	monomorphic	hom
16	Plate 1_H02	Ba_SIN_1123_016	-ve ctrl	black-head embryo	1	WZ	F	monomorphic	hem
17	Plate 1_A03	Ba_SIN_1123_017	-ve ctrl	black-head embryo	0	ZZ	M	het	het
18	Plate 1_B03	Ba_SIN_1123_018	-ve ctrl	black-head embryo	0	N/A	M	het	het
19	Plate 1_C03	Ba_SIN_1123_019	-ve ctrl	black-head embryo	1	N/A	F	monomorphic	hem
20	Plate 1_D03	Ba_SIN_1123_020	-ve ctrl	black-head embryo	1	N/A	F	monomorphic	hem
21	Plate 1_E03	Ba_SIN_1123_021	-ve ctrl	black-head embryo	1	N/A	F	monomorphic	hem
22	Plate 1_F03	Ba_SIN_1123_022	-ve ctrl	black-head embryo	0	N/A	M	het	het
23	Plate 1_G03	Ba_SIN_1123_023	-ve ctrl	black-head embryo	0	N/A	M	het	het
24	Plate 1_H03	Ba_SIN_1123_024	-ve ctrl	black-head embryo	1	N/A	-	monomorphic	hem
25	Plate 1_A04	Ba_SIN_1123_025	-ve ctrl	black-head embryo	1	N/A	F	monomorphic	hem
26	Plate 1_B04	Ba_SIN_1123_026	-ve ctrl	black-head embryo	1	N/A	F	monomorphic	hem
27	Plate 1_C04	Ba_SIN_1123_027	-ve ctrl	black-head embryo	0	N/A	-	monomorphic	hom/Z0?
28	Plate 1_D04	Ba_SIN_1123_028	-ve ctrl	black-head embryo	0	N/A	M	het	het
29	Plate 1_E04	Ba_SIN_1123_029	-ve ctrl	black-head embryo	1	N/A	-	monomorphic	hem
30	Plate 1_F04	Ba_SIN_1123_030	-ve ctrl	black-head embryo	1	N/A	-	monomorphic	hem
31	Plate 1_G04	Ba_SIN_1123_031	-ve ctrl	white embryo	0	ZZ	-	monomorphic	hom
32	Plate 1_H04	Ba_SIN_1123_032	-ve ctrl	black-head embryo	0	ZZ	-	monomorphic	hom
33	Plate 1_A05	Ba_SIN_1123_033	Dsi 01	black-head embryo	0	N/A	M	het	het
34	Plate 1_B05	Ba_SIN_1123_034	Dsi 01	black-head embryo	-	N/A	F	failed	-
35	Plate 1_C05	Ba_SIN_1123_035	Dsi 01	black-head embryo	0	N/A	M	het	het
36	Plate 1_D05	Ba_SIN_1123_036	Dsi 01	black-head embryo	1	N/A	-	monomorphic	hem
37	Plate 1_E05	Ba_SIN_1123_037	Dsi 01	black-head embryo	0	N/A	M	het	het
38	Plate 1_F05	Ba_SIN_1123_038	Dsi 01	black-head embryo	1	N/A	F	monomorphic	hem
39	Plate 1_G05	Ba_SIN_1123_039	Dsi 01	black-head embryo	1	N/A	-	monomorphic	hem
40	Plate 1_H05	Ba_SIN_1123_040	Dsi 01	black-head embryo	1	N/A	F	monomorphic	hem
41	Plate 1_A06	Ba_SIN_1123_041	Dsi 01	black-head embryo	0	N/A	F	het	het
42	Plate 1_B06	Ba_SIN_1123_042	Dsi 01	black-head embryo	-	N/A	-	failed	-
43	Plate 1_C06	Ba_SIN_1123_043	Dsi 01	black-head embryo	1	N/A	F	monomorphic	hem
44	Plate 1_D06	Ba_SIN_1123_044	Dsi 01	black-head embryo	1	N/A	-	monomorphic	hem
45	Plate 1_E06	Ba_SIN_1123_045	Dsi 01	black-head embryo	1	N/A	F/M	monomorphic	hem
46	Plate 1_F06	Ba_SIN_1123_046	Dsi 01	black-head embryo	0	N/A	M	het	het
47	Plate 1_G06	Ba_SIN_1123_047	Dsi 01	black-head embryo	1	N/A	-	monomorphic	hem
48	Plate 1_H06	Ba_SIN_1123_048	Dsi 01	black-head embryo	1	N/A	-	monomorphic	hem
49	Plate 1_A07	Ba_SIN_1123_049	Dsi 01	black-head embryo	1	N/A	F	monomorphic	hem
50	Plate 1_B07	Ba_SIN_1123_050	Dsi 01	black-head embryo	0	N/A	M	het	het
51	Plate 1_C07	Ba_SIN_1123_051	Dsi 01	black-head embryo	1	N/A	-	monomorphic	hem
52	Plate 1_D07	Ba_SIN_1123_052	Dsi 01	black-head embryo	-	N/A	-	failed	-
53	Plate 1_E07	Ba_SIN_1123_053	Dsi 01	black-head embryo	1	N/A	F	monomorphic	hem
54	Plate 1_F07	Ba_SIN_1123_054	Dsi 01	black-head embryo	1	N/A	F	monomorphic	hem
55	Plate 1_G07	Ba_SIN_1123_055	Dsi 01	black-head embryo	0	N/A	M	het	het
56	Plate 1_H07	Ba_SIN_1123_056	Dsi 01	black-head embryo	1	N/A	F	monomorphic	hem
57	Plate 1_A08	Ba_SIN_1123_057	Dsi 01	black-head embryo	0	N/A	M	het	het
58	Plate 1_B08	Ba_SIN_1123_058	Dsi 01	black-head embryo	1	N/A	-	monomorphic	hem
59	Plate 1_C08	Ba_SIN_1123_059	Dsi 01	black-head embryo	0	ZZ	F	monomorphic	hom
60	Plate 1_D08	Ba_SIN_1123_060	Dsi 01	black-head embryo	1	N/A	F	monomorphic	hem
61	Plate 1_E08	Ba_SIN_1123_061	Dsi 01	black-head embryo	0	N/A	-	het	het
62	Plate 1_F08	Ba_SIN_1123_062	Dsi 01	black-head embryo	0	ZZ	F	monomorphic	hom
63	Plate 1_G08	Ba_SIN_1123_063	Dsi 01	black-head embryo	0	N/A	F/M	het	het
64	Plate 1_H08	Ba_SIN_1123_064	Dsi 01	black-head embryo	1	N/A	-	monomorphic	hem
65	Plate 1_A09	Ba_SIN_1123_065	Dsi 02	black-head embryo	0	N/A	F	het	het
66	Plate 1_B09	Ba_SIN_1123_066	Dsi 02	black-head embryo	1	N/A	F	monomorphic	hem
67	Plate 1_C09	Ba_SIN_1123_067	Dsi 02	black-head embryo	1	N/A	F	monomorphic	hem
68	Plate 1_D09	Ba_SIN_1123_068	Dsi 02	black-head embryo	0	N/A	F	het	het
69	Plate 1_E09	Ba_SIN_1123_069	Dsi 02	black-head embryo	0	N/A	M	het	het
70	Plate 1_F09	Ba_SIN_1123_070	Dsi 02	black-head embryo	1	N/A	F/M	monomorphic	hem
71	Plate 1_G09	Ba_SIN_1123_071	Dsi 02	black-head embryo	0	N/A	F	het	het
72	Plate 1_H09	Ba_SIN_1123_072	Dsi 02	black-head embryo	1	N/A	F	monomorphic	hem
73	Plate 1_A10	Ba_SIN_1123_073	Dsi 02	black-head embryo	1	N/A	F	monomorphic	hem
74	Plate 1_B10	Ba_SIN_1123_074	Dsi 02	black-head embryo	1	N/A	-	monomorphic	hem
75	Plate 1_C10	Ba_SIN_1123_075	Dsi 02	black-head embryo	1	N/A	F	monomorphic	hem
76	Plate 1_D10	Ba_SIN_1123_076	Dsi 02	black-head embryo	1	N/A	F	monomorphic	hem
77	Plate 1_E10	Ba_SIN_1123_077	Dsi 02	black-head embryo	0	ZZ	F	monomorphic	hom
78	Plate 1_F10	Ba_SIN_1123_078	Dsi 02	black-head embryo	1	N/A	F	monomorphic	het
79	Plate 1_G10	Ba_SIN_1123_079	Dsi 02	black-head embryo	1	N/A	F	monomorphic	het
80	Plate 1_H10	Ba_SIN_1123_080	Dsi 02	black-head embryo	0	ZZ	F	monomorphic	hom
81	Plate 1_A11	Ba_SIN_1123_081	Dsi 02	black-head embryo	1	N/A	F	monomorphic	hem
82	Plate 1_B11	Ba_SIN_1123_082	Dsi 02	black-head embryo	1	N/A	-	monomorphic	hem
83	Plate 1_C11	Ba_SIN_1123_083	Dsi 02	black-head embryo	0	N/A	M	het	het
84	Plate 1_D11	Ba_SIN_1123_084	Dsi 02	black-head embryo	0	N/A	F	het	het
85	Plate 1_E11	Ba_SIN_1123_085	Dsi 02	black-head embryo	1	N/A	F	monomorphic	hem
86	Plate 1_F11	Ba_SIN_1123_086	Dsi 02	black-head embryo	0	ZZ	F	monomorphic	hom
87	Plate 1_G11	Ba_SIN_1123_087	Dsi 02	black-head embryo	0	N/A	F	het	het
88	Plate 1_H11	Ba_SIN_1123_088	Dsi 02	black-head embryo	0	Z0	-	monomorphic	hem
89	Plate 1_A12	Ba_SIN_1123_089	Dsi 02	black-head embryo	1	N/A	-	monomorphic	hem
90	Plate 1_B12	Ba_SIN_1123_090	Dsi 02	black-head embryo	-	N/A	-	failed	-
91	Plate 1_C12	Ba_SIN_1123_091	Dsi 02	black-head embryo	0	N/A	F	het	het
92	Plate 1_D12	Ba_SIN_1123_092	Dsi 02	black-head embryo	1	N/A	F	monomorphic	hem
93	Plate 1_E12	Ba_SIN_1123_093	Dsi 02	black-head embryo	1	N/A	-	monomorphic	hem
94	Plate 1_F12	Ba_SIN_1123_094	Dsi 02	black-head embryo	0	N/A	F	het	het
95	Plate 1_G12	Ba_SIN_1123_095	Dsi 02	black-head embryo	1	N/A	-	monomorphic	hem
96	Plate 1_H12	Ba_SIN_1123_096	Dsi 02	black-head embryo	0	ZZ	-	het	het
97	Plate 2_A01	Ba_LivS_1123_01	LivS	black-head embryo	1	N/A	F	monomorphic	hem
98	Plate 2_B01	Ba_LivS_1123_02	LivS	black-head embryo	1	N/A	F	monomorphic	hem
99	Plate 2_C01	Ba_LivS_1123_04	LivS	just hatched larva	1	N/A	F	monomorphic	hem
100	Plate 2_D01	Ba_LivS_1123_05	LivS	just hatched larva	1	N/A	F	monomorphic	hem
101	Plate 2_E01	Ba_LivS_1123_07	LivS	just hatched larva	0	N/A	M	het	het
102	Plate 2_F01	Ba_LivS_1123_08	LivS	just hatched larva	1	N/A	F	monomorphic	hem
103	Plate 2_G01	Ba_SIN_1123_097	Dsi 01	black-head embryo	0	ZZ	F	het	het
104	Plate 2_H01	Ba_SIN_1123_098	Dsi 01	black-head embryo	0	Z0	F	monomorphic	hem
105	Plate 2_A02	Ba_LivS_1123_03	LivS	black-head embryo	0	N/A	M	het	het
106	Plate 2_B02	Ba_LivS_1123_06	LivS	black-head embryo	0	N/A	M	het	het
107	Plate 2_C02	Ba_LivS_1123_09	LivS	just hatched larva	1	WZ	F	monomorphic	hem
108	Plate 2_D02	Ba_LivS_1123_10	LivS	just hatched larva	1	N/A	F	failed	-
109	Plate 2_E02	Ba_LivS_1123_11	LivS	just hatched larva	0	N/A	M	het	het
110	Plate 2_F02	Ba_SIN_1123_099	Dsi 01	black-head embryo	0	N/A	F	het	het
111	Plate 2_G02	Ba_SIN_1123_100	Dsi 02	black-head embryo	1	N/A	F	monomorphic	hem
112	Plate 2_H02	Ba_SIN_1123_101	Dsi 02	black-head embryo	1	N/A	F	monomorphic	hem
