# Supplementary material for: Zygosity-based sex determination in a butterfly drives hypervariability of Masculinizer
Source: Sci Adv. 2024 May 3;10(18):eadj6979. doi: 10.1126/sciadv.adj6979 (PMC11067997; doi:10.1126/sciadv.adj6979)
Supplement: Supplementary file 2 — Tables S1 to S8 [file sciadv.adj6979_tables_s1_to_s8.zip › adj6979_table_s7.xlsx]

## Sheet: E8+9 haps
E8+9	E8 amplicon sequence	E9 amplicon sequence	Leiden 1993	Liverpool 2006	Africa 2005/2006	E8 amplicon length	E8 predicted length	E9 amplicon length	E9 predicted length
H_liv_01	CCTTTGATGAAACATTTATTCAAGCATTATCTTCTCTGCCTAGGAAACCAAATCCTGTCAAAATTATATATAATAATCATAGTAATAGTACGAATAATAATAGTACTAATGCGCCCCCTGAGGTACTTCAAACGCTA	ACGATGCAAACAAAAACGCAAGCACAAGTAATAGCACCACAAATGGTTCCCAATCCTATCCAAACAGACAAGAGGCACCTGCACCTGTGACGGTGACGGTGAATTCAAATCATATGTTTCCATCACAAACGGGAACTCTACCTGGGGTCTCCAATGCTCCAGTTTTCGCGCCTCAGGCATCATCCGCACCGCCACCCTACCAGCCGTATCAGCCAATGCCACCGACCGGGCATT	present	present	absent	137	175	234	297
H_liv_02	CCTTTGAAGAAACATTTATTCAAGCATTATCTTCTCTGCCTAGGAAACCAAATCCTGTCAAAATTATATATAATCATAATACTAATCATAATACTAATCATAATAATAATAATAGTACTAATGCGCCTCCTGAGGTACTTCAAACACTG	ACGACGTAAACAAAAACGCAAGCACAAGCAATAGCACAATAAACGGCTCCCAACACTATTCAAACAGGCAAGAGGTACCTGTGCCCGTCACAGTGAACGTGAATTCAAGTAATGTGTTTCCATCACAATCTGGAACCGGTGTACCTGGTGTCCCCACTGCTCCGGTGTTTACGCCACAGGCACCATCCGCACCGCCGCCCTACCAGCCGTATCAGCCAATGCCACCGACCGGGCATT	present	present	absent	149	187	237	300
H_liv_03	CCTTTGATGAAACATTTATTCAAGCATTATCTTCTCTGCCTAGGAAACCAAATCCTGTCAAAATTATATATCATAATCATAATAATACTAATAATACTAATAATAGTACTAATAGTACTAATGCGCCTCCTGAGGTACTTCAAACGCTA	ACGATGCAAACAAAAACGCAAGCACAAGTAATAGCACCACAAATGGTTCCCAACACTATTCAAACAGACAAGAGGCACCTGCACCTGTGACGGTGACGGTTCATTCAAACCATATGTTTCCATCACAACCGGGAACTGGTGTACCTGGGGTCTCCAACGCTCCAGTTTTCGCGCCTCAGGCACCGTCTGCACCGCCGCCCTACCAGCCGTATCAGCCAATGCCACCGACCGGGCATT	present	present	absent	149	187	237	300
H_liv_04	CCTTTGATGAAACATTTATTCAAGCGTTATCTTCGCTGCCTCGGAAACCAAATCCTGTCAAAATTATATATAATCATAATAATCATAATCATAATACTAATAATACTAATAATACTAATGCGCCTCCTGAGGTACTTCAAACGCTA	ATCCAGATACAAACAAAAACGCAAGCACAAGCAATAGCACAATAAACGGCTCCCAACACTATTCAAACAGGCAAGAGGTACCTGCACCTGTGACAGTGAACGTGAATTCAAGTATGTTTCCATCACAACCGGGAACTGGTGTACCTGGGGTCTCTAATGCTCAAGTTTTCGCGCCTCAGGCACCATCCGCACCGCCACCCTACCAGCCGTATCAGCCAATGCCACCGACCGGACATT	present	absent	present	146	184	237	300
H_liv_05	CCTTTGATGAAACATTTATTCAAGCATTATCTTCTCTGCCTAGGAAACCAAATCCTGTCAAAATTATATATCATAATCATACTAATAATAATAATACTAATCATAATAATAGTACAAATGCGCCTCCTGAGGTACTTCAAACGCTA	ACGATGCAAACAAAAACGCAAGCACAAGTAATAGCACCACAAATGGTTCCCAACACTATTCAAACAGACAAGAGGCACCTGCACCTGTGACGGTGACGGTGAATTCAAATCATATGTTTCCATCACAAACGGGAACTCTACCTGGGGTCACCACTGCTCCAGTCTTCGCGCCTCAAGCATCGTCTGCACCGCCGCCCTACCAGCCGTACCAGCCAATGCCACCGACCGGCCATT	present	present	E9 hap present	146	184	234	297
BaMasc_006	GCTTTGATGATACATTTATTCAAGCATTGTCTTCTCTGCCTAGAAAACCAAACCCTGTCAAAATTATAAATTATAATAATACTAATAATAATAATACTACGAATGCGCCTCCTGAGGTACTTCAAACGCTA	ATGACGCAAACAAAAACACAAGCACAAGCAATAGCACCGTAAACGGCTCTCAACACTATTCGAACAGGCAAGAGGCACCTGCACCTGTGACGGTGAACGTCAATTCAAATTTGTTTCCATCACAATCGGGAACTGGTGTACCTGTGGGTACTTCAGCTCCGGTATTCGCACCTCAAGCACCGTCCGCACCGCCGCCCTACCAGCCGTACCAGCCGATGCCACCAACTGGGCATT	present	present	present	131	169	234	297
BaMasc_007	ACTTTGATGAAACATTTATTCAAGCATTATCTGCTCTACCTAGGAAACCAAATCCTGTCAAAATTATATATCATAATCATAATAATAGTACTAATAATAGTAATGCGCCTCCTGAGGTACTTCAAACGCTG	ACGATGCAAACAAAAACGCAAGCACAAGTAATAGCACCACAAATGGTTCCCAACACTATTCAAACAGACAAGAGGCACCTGCACCTGTGACGGTGACGGTTCATTCAAATCATATGTTTCCATCACAACCGGGAGCTACTGTACCGGGGGTTCCCACTGCTCCAGTCTTCGCGCCTCAAGCACCGTCCGCACCGCCGCCCTACCAGCCGTACCAACCAATGCCGCCGACCGGCCATT	present	present	absent	131	169	237	300
BaMasc_008	CATTTGATGAAACATTTATTCAAGCATTATCTTCTCTGCCTAGGAAACCAAATCCTGTCAAAATTATATATAATAATCATACTAATAATAATAATAATAATAGTACTAATAATAGTACTAATGCGCCTCCTGAGGTACTTCAAACACTA	ACCCAGATATAAACAAAAACGCAAGCACAAGCAATAGCACAATAAACGGCTCCCAACACTATTCAAACAGGCAAGAGGTACCTGCACCTGTGACAGTGAACGTGAATTCAAGTATGTTTCCATCACAACCGGGAACTGGTGTACCTGGGGTCTCCAATGCTCCAGTTTTCGCGCCTCAGGCACCGTCCGCGCCACCGCCCTACCAGCCGTATCAGCCAATGCCACCGACCGGGCATT	present	present	absent	149	187	237	300
BaMasc_009	CCTTTGATGAAACATTTATTCAAGCATTATCTTCTCTGCCCAGGAAACCAAATCCTGTCAAAATTATATATCATAATCATAATAATCATAATAATCATAATACTAATAATACTAATAATAATGCGCCTCCTGAGGTACTTCAAACGCTA	ACCCAGATATAAACAAAAACGCAAGCACAAGCAATAGCACAATAAATGGCTCTCAACAGTATACAAACAGGCAAGAGGCACCTGCACCTGTGACAGTGAACGTAAATTCAAGTATGTTTCCATCACAACCGGGAACTGGTGTCCCTGGGGTCACCACTGCTCCAGTCTTCGCGCCTCAAGCATCGTCTGCACCGCCGCCCTACCAGCCCTACCAGCCAATGCCGCCGACCGGACATT	present	absent	absent	149	187	237	300
BaMasc_010	CATTTGATGAAACATTTATTCAAGCATTATCTTCTCTGCCTAGAAAACCAAATCCTGTAAAAATTATATATAATCACCATAATACTAATAATAATAGTACTAATCATAATAGTACTAATGCGCCTCCTGAGGTACTTCAAACGCTA	ACGAAGCAAACAAAAACGCAAGCACAAGCAATAGCACAATAAACGGCTCCCAACACTATTCGAACAGGCAAGAGGCACCTGTGCCCGTCACAGTGAACGTGAATTCAAGTAATGTATTTCCATCACAATCCGGAACCGGTGTACCTGGGGTCCCCACTGCTCCGGTGTTTACGCCACATGCACCATCGGCGCCGCCGCCCTACCAGCCGTACCAGCCAATGCCACCGACCGGGCATT	present	absent	absent	146	184	237	300
BaMasc_011	GATTTGATGAAACATTTATTCAAGCTTTATCTTCTCTACCTAGGAAAGCTAATCCTGTCAAAATTATATATCATAATACTAATAATAATAATAATAATAGTACTCATAATAGTACTAATACAAATGCACCTCCTGAGGTACTTCAAACACTA	ACTCAGATGTTAACAAAAATGCAAGCACAAGCAACAGCACTATAAATGGCTCTCAACATTACTCAAACAGGCAAGAGGTACCTGCACCTGTGACGGTGACGGTGAATTCAAATCATATGTTTCCATCACAACCGGGAACTGGTGTACCTGGGGTCTCCAACGCTCCAGTTTTCGCCCCTCAGGCACCGTCTGCACCGCCGCCCTACCAGCCGTACCAGCCAATGCCACCGACCGGCCATT	present	present	absent	152	190	240	303
BaMasc_012	CCTTTGATGAAACATTTATTCAAGCATTATCTTCTCTGCCCAGGAAACCAAATCCTGTCAAAATTATATATCATAATCATAATAATCATAATAATACTAATAATACTAATAATAATAATAATAATGCGCCTCCTGAGGTACTTCAAACGCTA	ATGATGCAAACAAAAACGCAAGCACAAGTAATAGCACCACAAATGGTTCTCAACACTATTCAAACAGACAAGAGGCACCTGCACCTGGGACGGTGACGGTTCATTCAAATCATATGTTTCCATCACAAACGGGAACTCTACCTGGGGTCTCCAATGCTCCAGTTTTCGCGCCTCAGGCACCGTCTGCACCGCCGCCCTACCAGCCGTACCAGCCAATGCCACCGAGCGGGCATT	present	absent	absent	152	190	234	297
BaMasc_013	CCTTTGATGAAACATTTATTCAAGCATTATCTTCTCTGCCTAGGAAACCAAATCCTGTCAAAATTATATATAATCATCATAATACTAATAATAGTAATAATAGTACTAATAATAATGCGCCTCCTGAGGTACTTCAAACGCTA	ACGATGCAAACAAAAACGCAAGCACAAGTAATAGCACCACAAACGGTTCCCAACAGTATACAAACAGACAAGAGGTACCTGCACCTGTGACGGTGACGGTGAATTCAAATCATATGTTTCCATCACAACCGGGAACTGGTGTACCTGGGGTCTCCAATGCTCCAGTTTTCGCGCCTCAAGCACCATCCGCGCCGCCACCCTACCAGCCGTATCAGCCAATGCCACCGACCGGGCATT	present	absent	absent	143	181	237	300
BaMasc_014	GCTTTGATGAAACATTTATTCAGGCATTATCTTCTCTGCCTAGAAAAACAAATCCTGTCAAAATTATAAATAATCATTATAATAATAATAATAATACCAATACAAATGCGCCTCCTGAGGTACTTCAAACGCTA	ACCCAGATGTAAACAAAAACGCAAGCACAAGCAATAGCACAATAAACGGCTCCCAACACTATTCAAACAGGCAAGAGGCACCAGCACCTCTGACGGTGACAGTGAATTCAAATATGTTTCCACCACAACCGGGAACTGGGGTACCTGGGGTCTCCACTGCTCCGGTGTTTGCGCCTCAAGCAACGTCTGCACCGCCGCCCTACCAGCCGTACCAGCCCATGCCAGCGACCGGGCATT	present	absent	E9 hap present	134	172	237	300
BaMasc_015	CATTTGATGAAACATTTATTCAAGCATTATCTTCTCTGCCTAGGAAACCAAATCCTGTCAAAATTATATATAATAATCATAATCATAATAATAGTAATAGTAATAATAGTACTAATAATGCGCCTCCTGAGGTACTTCAAACGCTA	ACCCAGATATAAACAAAAACGCAACCACAAGCAATAGCACAATAAACGGCTCCCAACACTATTCAAACAGGCAAGAGGCACCTGCACCTGTGACGGTGACGGTGAATTCAAATCATATGTTTCCATCACAACCGGGAACTGGTGTACCTGGGGTCTCTAATGCTCAAGTTTTCGCGCCTCAGGCACCATCCGCACCGCCACCCTACCAGCCGTACCAGCCAATGCCACCGACCGGGCATT	present	present	absent	146	184	240	303
BaMasc_016	CCTTTGATGAAACATTTATTCAAGCATTATCTTCTCTGCCTAGGAAACCAAATCCTGTTAAAATTATATATAATCAGCATAATAATAATAATAGTACTCATAGTACGAATGCGCCTCCTGAGGTACTTCAAACGCTA	ACGATGTAAACAAAAACGCAAGCACAAGCAATAGCACAGTAAACGGCTCACAACCACACTATTCAAACAGGCAAGAGGCACCGGCACCTGTGACGGTGACGGTGAATTCAAATCATATGTTTCCATCCCAAACGGGAACTGTACCTGGGGTCTCCAATGCTCCAGTTTTCGCGTCTCAGGCACCATCCGCACCGCCGCCCTACCAGCCGTACCAGCCGATGCCACCGTCTGGCCATT	present	absent	present	137	175	237	300
BaMasc_017	CCTTTGATGAAACATTTATTCAAGCATTATCTTCTCTGCCTAGGAAACCAAATCCTGTCAAAATTATATATAATCATACTAATAATAATAATAATAATACTAATAGTACTAACGCGCCTCCTGAGGTACTTCAAACGCTA	ACGATGCAAACAAAAACGCAAGCACAAGCAATAGCACCACAAATGGTTCCCAACACTACTCAAACAGACAAGAGGCACCTGCACCTGTGACGGTGACGGTTCATTCAAACCATATGTTTCCATCACAACCGGGAACTGGTGTACCTGGGGTCTCCAACGCTCCAGTTTTCGCCCCTCAGGCACCGTCTGCACCGCCGCCCTACCAGCCGTATCAGCCAATGCCACCGACCGGGCATT	present	present	present	140	178	237	300
BaMasc_018	CATTTGATGAAACATTTATTCAAGCATTATCTTCTCTGCCTAGAAAACCAAATCCTGTAAAAATTATATATAATCACCATAATACTAATAATAATAGTACTAATCATAATAGTACTAATGCGCCTCCTGAGGTACTTCAAACGCTA	ATGACGCAAACAAAAACACAAGCACAAGCAATAGCACCGTAAACGGCTCTCAACACTATTCGAACAGGCAAGAGGCACCTGCACCTGTGACGGTGAACGTCAATTCAAATTTGTTTCCATCACAATCGGGAACTGGTGTACCTGTGGGTACTTCAGCTCCGGTATTCGCACCTCAAGCACCGTCCGCACCGCCGCCCTACCAGCCGTACCAGCCGATGCCACCAACTGGGCATT	present	absent	E9 hap present	146	184	234	297
BaMasc_019	GATTTGATGAAACATTTATTCAAGCTTTATCTTCTCTACCTAGGAAAGCTAATCCTGTCAAAATTATATATCATAATACTAATAATAATAATAATAATAGTACTCATAATAGTACTAATACAAATGCACCTCCTGAGGTACTTCAAACACTA	ACTCAGATGTTAACAAAAATGCAAGCACAAGCAACAGCACTATAAATGGCTCTCAACATTACTCAAACAGGCAAGAGGTACCTGCACCTGTGACGGTGACGGTGAATTCAAATCATATGTTTCCATCACAACCGGGAACTGGTGTACCTGGGGTCTCCAACGCTCCAGTTTTCGCCCCTCAGGCACCGTCTGCACCGCCGCCCTACCAGTCGTACCAGCCAATGCCACCGACCGGCCATT	absent	present	absent	152	190	240	303
BaMasc_020	CCTTTGATGAAACATTTATTCAAGCATTATCTTCTCTGCCTAGGAAACCAAATCCTGTCAAAATTATATATAACCATCATACTAATAATAATAATACTAATAATAACAGTACTAATGCGCCTCCTGAGGTACTTCAAACGCTA	ACGATGCAAACAAAAACGCAAGCACAAGTAATAGCACCACAAATGGTTCCCAACACTATTCAAACAGACAAGAGGTACCTGCACCTGTGACGGTGACGGTGAATTCAAATAATATGTTTCCATCACAACCGGGAACTGGTGTACCTGGGGTCTCCAATGCTCCAGTTTTCGCGTCTCAGGCACCGTCTGCACCGCCGCCCTACCAGCCGTACCAGCCAATGCCACCAACCGGACATT	absent	absent	present	143	181	237	300
BaMasc_021	CCTTTGATGAAACATTTATTCAAGCATTATCTTCTCTGCCTAGGAAACCAAATCCTGTCAAAATTATATACCATCATACTAATAATAATTCTAATAATAACAGTACGAATGCGCCTCCTGAGGTACTACAAACGCTA	ACGATGCAAACAAAAACGCAAGCACAAGCAATAGCACAATAAACGGCTCCCAACACTATTCAAACAGGCAAGAGGCACCTGCACCTGTGACAGTGAACGTGAATTCAAGTATGTTTCCATCACAACCGGGAACTGGTGTCCCTGGGGTCACCACTGCTCCGGTCTTCGCGTCTCAGGCACCATCCGCACCGCCACCCTACCAGCCGTATCAGCCAATGCCACCGACCGGGCATT	absent	absent	present	137	175	234	297
BaMasc_022	CATTTGATGAAACATTTATTCAAGCATTATCTTCTCTGCCTAGGAAACCAAATCCTGTCAAAATTATATATAATAATCATAATAATAATAATACTAATAATACTAATAATACTAATAATAATGCGCCTCCTGAGATACTTCAAACGCTA	ACGATGCAAACAAAAACGCAAGCACAAGTAATAGCACCACAAATGGTTCCCAACACTATTCAAACAGACAAGAGGCATCTGCACCTGTGACGGTGAACGTGAATTCAAGTATGTTTCCATCACAACCGGGAACTGGTGTACCTGGGGTCTCCAATGCTCCAGTTTTCGCGCCTCAGGCACCGTCCGCGCCACCGCCCTACCAGCCGTACCAACCAATGCCACCGACAGGGCATT	absent	absent	present	149	187	234	297
BaMasc_023	CATTTGATGAAACATTTATTCAAGCATTATCTTCTCTGCCTAGGAAACCAAATCCTGTCAAAATTATATATCATAATCATACTAATAATAATAATAGTACTAATAATAATGCGCCTCCTGAGGTACTTCAAACGCTA	ACGATGCAAACAAAAACGCAAGCACAAGTAATAGCACCACAAATGGTTCCCAACACTATTCAAACAGACAAGAGGCACCTGCACCTGTGACGGTGACGGTTCATTCAAACCATATGTTTCCATCACAACCGGGAACTGGTGTACCTGGGGTCTCTAACGCTCCAGTTTTCGCGCCTCAGGCACCGTCTGCACCGCCACCCTACCAGCCGTACCAGCCAATGCCATCGACCGGCCATT	absent	absent	present	137	175	237	300
BaMasc_024	CCTTTGATGAAACATTTATTCAAGCATTATCTACGTTGCCTAGAAAACCAAATCCTGTCAAAATTATATATAATAATCATAATAATAATACTAATAACAATAATGCGCCTCCTGAGGTACTTCAAACGCTA	ACGATGCAAACAAAAACGCAAGCACAAGTAATAGCACCACAAATGGTTCCCAACACTATTCAAACAGACAAGAGGCACATGCACCTGTGACGGTGACGGTTCATTCAAATCATATGTTTCCATCACAACCGGGAGCTACTGTACCGGGGGTTCCCACTGCTCCAGTCTTCGCGCCTCAAGCACCGTCCGCACCGCCGCCCTACCAGCCGTACCAGCCAATGCCGCCGACCGGCCATT	absent	absent	present	131	169	237	300
BaMasc_025	CCTTTGATGAAACATTTATTCAAGCATTATCTTCTCTGCCTAGGAAACCAAATCCTGTCAAAATTATATATCATAATCATAATAATAATAGTACTAATAATAATAATAGTGCGCCTCCTGAGGTACTTCAAACGCTA	ACCCAGATATAAACAAAAACGCAAGCACAAGCAATAGTACAATAAACGGCTCCCAACACTATTCAAACAGGCAAGAGGCACCTGCACCTGTGACAGTGAACGTGAATTCAAGTATGTTTCCATCACAACCGGGAACTGGTGTACCTGGGGTCTCCAATGCTCCAGTTTTCGCGCCTCAAGCACCATCCGCGCCGCCGCCCTACCAGCCGTACCAGCCAATGCCACCGACCGGGCATT	absent	absent	present	137	175	237	300
BaMasc_026	CCTTTGATGAAACATTTATTCAAGCATTATCTTCTCTGCCAAGGAAACCAAATCCTGTCAAAATTATATATAATAATAATAATAATAGTACTCATAGTACTCATAGTACTCATAGTACGAATGCGCCACCTGAGGTACTTCAAACGCTA	ACGATGCAAACAAAAACGCAAGCACAAGTAATAGCACCACAAACGGTTCCCAACACTATTCAAACAGACAAGAGGTACCTGCACCTGTGACAGTGAATGTGAATTCAAATCATATGTTTCCATCACAACCGGGAACTGGTGTACCTGGGGTCTCCAATGCTCCAGTTTTCGCGTCTCAGGCACCGTCTGCACCGCCACCCTACCAGCCGTACCAGCCTATGCCACCAACCGGACATT	absent	absent	present	149	187	237	300
BaMasc_027	CCTTTGATGAAACATTTATTCAAGCGTTATCTTCGCTGCCTCGGAAACCAAATCCTGTCAAAATTATATATAATAATAATCATCATACTAATCATACTAATAATAATAGTACGAATGCGCCTCCTGAGGTACTACAAACGCTA	ATCCAGATATAAACAAAAACGCAAGCACAAGCAATAGCACAATAAACGGCTCCCAACACTATTCAAACAGGCAAGAGGTACCTGCACCTGTGACAGTGAACGTGAATTCAAGTATGTTTCCATCACAACCGGGAACTGGTGTACCTGGGGTCTCTAATGCTCAAGTTTTCGCGCCTCAGGCACCATCCGCACCGCCACCCTACCAGCCGTATCAGCCAATGCCACCGACCGGACATT	absent	absent	present	143	181	237	300
BaMasc_028	CATTTGATGAAACATTTATTCAAGCATTATCTTCTCTGCCTAGAAAACCAAATCCTGTCAAAATTATATACAATCATAATAATACTAATAATAATACTAATAATAACAGTACTAACGCGCCTCCTGAGGTACTTCAAACGCTA	ACGATGCAAACAAAAACGCAAGCACAAGTAATAGCACCACAAATGGTTCCCAACACTATTCAAACAGACAAGAGGCACCTGCACCTGTGACGGTGACGGTTCATTCAAACCATATGTTTCCATCACAACCGGGAACTGGTGTACCTGGGGTCTCTAATGCTCAAGTTTTCGCGCCTCAGGCACCATCCGCACCGCCACCCTACCAGCCGTATCAGCCAATGCCACCGACAGGGCATT	absent	absent	present	143	181	237	300
BaMasc_029	CATTTGATGAAACATTTATTCAAGCATTATCTTCTCTGCCTAGGAAACCAAATCCTGTCAAAATTATATATCATAATAATAGTACTAATAATAATAGTACTAATAATAATAGTACTAATGCGCCTCCTGAGGTACTTCAAACGCTA	ACCCAGATATAAACAAAAACGCAAGCACAAGCAATAGCACAATAAACGGCTCCCAACACTATTCAAACAGGCAAGAGGCACCTGCACCCGTGACAGTGAATGTGAATGCAAGTAATATGTTCCCATCACAACTGGGAACGGGTGTACCTGTGGATTCTTCAGCTCCTTTATTCGCGCCTCAAGCACCATCCGCACCGCCGCCCTACCAGCCGTACCGGCCGATGCCACCGACTGGTCATT	absent	absent	present	146	184	240	303
BaMasc_030	CCTTTGATGAAACGTTTTTTCAAGCATTATCTTCTCTGCCTAGGAAACCAAATCCTGTCAAAATTATATATCATAATCATAATAATAATACTAATAATAGTACTAATAATAATAATAGTACTAATGCGCCTCCTGAGGTACTTCAAACGCTA	ACGATGCAAACAAAAACGCAAGCACAAGTAATAGCACCACAAACGGTTCCCAACACTATTCAAACAGACAAGAGGCACCTGCACCTGTGACGGTGACGGTGAATTCAAATCATATGTTTCCATCACAACCGGGAACTGGTGTACCTGGGGTCTCtAATGCTCAAGTTTTCGCGCCTCAAGCACCATCCGCACCGCCACCCTACCAGCCGTATCAGCCAATGCCACCGACCGGGCATT	absent	absent	present	152	190	237	300
BaMasc_031	CCTTTGATGAAACATTTATTCAAGCATTATCTTCTCTGCCTAGGAAACCAAATCCTGTCAAAATTATTTATAATAATCATAATCATAATAGTACTAATAATAGTACTAATAATAGTACTAATGCGCCTCCTGAAGTACTTCAAACACTA	ACGATGCAAACAAAAACGCAAGCACAAGTAATAGCACCACAAATGGTTCCCAACACTATTCAAACAGACAAGAGGCACCTGCTCCTGTGACGGTGACGGTGAATTCAAATCATATGTTTCCATCACAACCGGGAGCTACTGTACCGGGGGTCCCCACTGCTCCAGTCTTCGCGCCTCAAGCACCGTCCGCACCGCCGCCCTACCAGCCGTACCAACCAATGCCGCCGACCGGCCATT	absent	absent	present	149	187	237	300
BaMasc_032	CCTTTGATGAAACATTTATCCAAGCATTATCTTCTCTGCCTAGAAAACCAAATCCTGTCAAAATTATATATAATCATCATACTAATCATCATACTAATCATAATAATAGTAATGCGCCTCCTGAGGTACTTCAAACGCTT	ACGACGTAAACAAAAACGCAAGCACAAGCAATAGCACAGTAAACGGCTCACAACAACACTATTCAAACAGGCAAGAGGCACCTGTGCCCGTCACAGTGAACGTGAATTCAAGTAATGTGTTTCCATCACAATCCGGAACCGGTGTACCTGGGGTCCCCACTGCTCCGGTGTTTACGCCACAGGCACCATCTGCACCGCCGCCCTACCAGCCGTACCAGCCAATGCCACCGACAGGGCATT	absent	absent	present	140	178	240	303
BaMasc_033	CATTTGATGAAACATTTATTCAAGCATTATCTTCTTTGCCTAGAAAACCAAATCCTGTCAAAATTATATATCATAATCATAATACTAATAATACTAATAATAGTACTAATAGTACTAATGCGCCTCCTGAGGTACTTCAAACGCTA	ACGATGCAAACAAAAACGCAAGCACAAGTAATAGCACCACAAATGGTTCCCAACACTATTCAAACAGACAAGAGGCACCTGCACCTGTGACGGTGACGGTTCATTCAAACCATATGTTTCCATCACAACCGGGAACTGGTGTACCTGGGGTCTCCAATGCTCCTGTTTTCGCGCCTCAGGCACCGTCCGCGCCGCCGCCTTACCAGCCGTACCAGCCAATGCCACCGACCGGGCATT	absent	absent	present	146	184	237	300
BaMasc_034	CCTTGGATGATACATTTATTCAAGCATTAACTTCTCTGCCTAGGAAACCAAATCCTGTCAAAATTATATATAATAATCATAATCATAATCATAATAATACTAATCATACTAATAATAGTAATGCGCCTCCTGAGGTACTTCAAACGCTA	ATGAAGTAAACAAAAACGCAAGTACAAGCAACAGCACAGTAAACGGCTCACAACAACACTATTCAAACAGGCAAGAGGCACCTGCACCTGTGACGGTGACAGTGAATTCAAATATGTTTCCACCACAACCGGGAACTGGTGTACCTGGGGTCGCTAATGCTCAAGTTTTCGCGCCTCAGGCACCATCCGCACCGCCACCCTACCAGCCGTATCAGCCAATGCCACCGACCGGACATT	absent	absent	present	149	187	237	300
BaMasc_035	GCTTTGATGATACATTAATTCAGGCATTATCTTCTCTGCCTAGAAAACCAAATCCTGTCAAAATTATAAATAATAATTATAATAATAGTACCAATACCAATACAAATGCGCCTCCTGAGGTACTTCAAACCCTA	ACCCAGATATAAACAAAAACGCAAGCACAAGCAATAGCACAGTAAACGGTTCCCAACACTATTCAAACAGGCAAGATGCACCTGCACCTGTGACGCTGAACGTAAATTCAAGTATGTTTCCATCACAACCGGGAACTGGTGTCCATGGGGTCACCACTGCTCCAGTCTTCGCGCCTCAAGCATCGTCTGCACCGCCGCCCTACCAGCCGTACCAGCCAATGCCACCAACCGGACATT	absent	absent	present	134	172	237	300
BaMasc_036	CATTTGATGAAACATTTATTCAAGCATTATCTTCGCTGCCTAGGAAACCAAATCCTGTCAAAATTATATATCATAATCATAATAATACTAATAATAGTACTAATAATAGTACTAATGCGCCTCCTGAGGTACTTCAAACGCTA	ACGATGCAAACAAAAACTCAAGCACAAGTAATAACACAACAAACGGTTCCCAACACTATTCAAACAGGCAAGAGGCACCTGCACCTGTGACGGTGACAGTGAATTCAAATATGTTTCCACCACAACCGGGAACTGGAGTACCTGGGGTCTCCACTGCTCCGGTGTTTGCGCCTCAAGCACCATCCGCACCGCCGCCCTACCAGCCGTACCAGCCAATGCCACCGACCGGACATT	absent	absent	present	143	181	234	297
BaMasc_037	CCTTTGATGAAACATTTATTCAAGCATTATCTTCTCTGCCTAGGAAACCAAATCCTGTCAAAATTATATATCATAATCATACTAATAATAATACTAATCATAATAATAATAGTACTAATGCGCCTCCTGAGGTACTTCAAACGCTA	ACGATGCAAATAAAAACGCAAGCACAAGTAATAGCACCACAAATGGTTCCCAACACTATTCAAATAGACAAGAGGCACCTGCACCTGTGACGGTGACGGTTCATTCAAACCATATGTTTCCATCACAACCGGGAACTGGTGTACCTGGGGTCTCCAACGCTCCAGTTTTCGCGCCTCAGGCACCGTCTGCACCGCCGCCCTACCAGCCGTATCAGCCAATGCCACCGACCGGACATT	absent	absent	present	146	184	237	300
BaMasc_038	CCTTTGATGAAACATTTATTCAAGCATTATCTTCTCTGCCCAGGAAACCAAATCCTGTCAAAATTATATATCATAATCATAATAATCATAATCATAATAATAATACTAATAATACTAATAATAATGCGCCTCCTGAGGTACTTCAAACGCTA	ACGATGCAAACAAAAACGCAAGCACAAGTAATAGCACCATAAACGGTTCCCAACAGTATACAAACAGGCAAGAGGCACCTGTACCTGTGACAGTGAACGTAAATTCAAGTATGTTTCCATCACAACCGGGAACTGGTGTACCTGGGGTCTCTAATGCTCAAGTTTTCGCGCCTCAGGCACCATCCGCACCGCCACCCTACCAGCCGTATCAGCCAATGCCACCGACCGGGCATT	absent	absent	present	152	190	234	297
BaMasc_039	GGTTTGATGAAACATTGATTCAAGCGTTGTCTTCTCTGCCTAGAAAACCTGTCAAAATTATATATAATAATAATAATAATCATAATCATAATCATACTACTAATAATAGTACTAATAGTACGAATGCACCTCCTGAGGTACTTCAAACGCTA	ACCCAGATGTAACCAAAAACGCGAGCACAAGCAACAGCACTACAAATGGCTCCCAACACTATTCAAACAGGCAAGAGGCACCTGCACCTGTGTCGGTGAATGTGAATACAAATATGTTCCCACCACAACCGGGAACTGGTGCACTTGGAGTCTCCACTGCTCCGGTATTCGTGCCTCAGCCACCGTCCGCGCCGCCGCCCTACCAGCCATACCAGCCCATGCCACCTACCGGTCATT	absent	absent	present	152	190	237	300
BaMasc_040	CATTTGATGAAACATTTATTCAAGCATTATCTTCTCTGCCTAGGAAACCAAATCCTGTCAAAATTATATATCATAATCATAATAATACTAATAATAATAGTACTAATAATAATAATGCGCCTCCTGAGGTACTTCAAACGCTA	ACGATGCAAACAAAAACGCAAGCACAAGTAATAGCACCACAAATGGTTCCCAATCCTATTCAAACAGACAAGAGGCACCTGCACCTGTGACGGTGACGGTGAATTCAAATCATATGTTTCCATCACAAACGGGAACTCTACCTGGGGTCTCCAATGCTCCAGTTTTCGCGCCTCAAGCACCATCCGCACCGCCGCCCTACCAGCCGTATCAGCCAATGCCACCTACCGGCCATT	absent	absent	present	143	181	234	297
BaMasc_041	CCTTTGATGAAACATTTATTCAAGCGTTATCTTCGCTGCCTCGGAAACCAAATCCTGTCAAAATTATATATAATAATAATCATACTAATCATACTAATAATAATAATAATAGTACGAATGCGCCTCCTGAGGTACTACAAACGCTA	ACCCAGATATAAACAAAAACGCAAGCACAAGCAATAGCACTATAAACGGCTCCCAACACTATTCAAACAGGCAAGAGGTACCTGCACCTGTGACAGTGAACGTGAATTCAAGTATGTTTCCATCACAACCGGGAACTGGTGTACCTGGGGTTTCCAATGCTCCAGTTTTCGCGCCTCAAGCACCATCCGCGCCGCCGCCCTACCAGCCGTATCAGCCAATGCCACCGACCGGGCATT	absent	absent	present	146	184	237	300
BaMasc_042	CCTTTGATGAAACATTTATTCAAGCATTATCTTCTCTGCCTAGGAAACCAAATCCTGTCAAAATTATATATAATCATAATACTAATCATAATAATAATAGTACTAATGCGCCTCCTGAGATACTTCAAACGCTA	ACCCAGATGTAAGCAAAAACGCAAGCACAAGCAACAACACTATAAATGGCTCTCAACACTACTCAAACAGGCAAGAGGCACTTGCACCCGTGACAGTGAATGTGAATGCAAGTAATATGTTTCCATCACAACCGGGAAATGGAGTACCTGGGGTCTCCACTGCTCCGGTGTTTGCGCCTCAAGCACCATCCGCACCGCCGCCCTACCAGCCGTACCAGCCAATGCCACCGACCGGCCATT	absent	absent	present	134	172	240	303
BaMasc_043	CATTTGATGAAACATTTATTCAAGCATTATCTTCTTTGCCTAGAAAACCAAATCCTGTCAAAATTATATATCATAATCATAATACTAATAATACTAATAATACTAATAATAGTACTAATAATAATAGTACTAATGCGCCTCCTGAGGTACTTCAAACGCTA	ACGATGCAAACAAAAACGCAAGCACAAGTAATAGCACCACAAATGGTTCCCAACACTATTCAAATAGACAAGAGGCACCTGCACCTGTGACGGTGACGGTTCATTCAAACCATATGTTTCCATCACAACCGGGAACTGGTGTACCTGGGGTCTCCAACGCTCCAGTTTTCGCGCCTCAGGCACCGTCTGCACCGCCGCCCTACCAGCCGTATCAGCCAATGCCACCGACCGGGCATT	absent	absent	present	161	199	237	300
BaMasc_044	CCTTTGATGAAACTTTTATTCAAGCATTATCTTCTCTGCCTAGGAAACCAAATCCTGTCAAAATTATATATAATCATAATACTAATAATCATAATAATACTAATAATAATAATAGTACAAATGCGCCTCCTGAGGTACTTCAAACGCTA	ACGATGCAAACAAAACCACATGTACAAGTTATAGTACCACAAACGGTTCCCAACACTATTCAAACAGACAAGAGGTACCTGCACCTGTGACGGTGAACGTGAATTCAAGCATGTTTCCATCACAATCCGGAACTGGTGTCCCTGGAGTTGTATCAGCTCCAGTCTTCGCGCCTCAGGCACCGTCCGCGCCGCCGCCCTACCAGCCGTACCAGCCAATGCCACCGACCGGACATT	absent	absent	present	149	187	234	297
BaMasc_045	CATTTGATGAAACATTTATTCAAGCATTATCTTCTCTGCCTAGGAAACCAAATCCTGTCAAAATTATATATCATAATCATACTAATAATAGTAATAATAGTAATGCGCCTCCTGAGGTACTTCAAACGCTA	ACGATGCAAACAAAAACGCAAGCACAAGTAATAGCACCACAAACGGTTCCCAACACTATTCAAACAGACAAGAGGTACCTGCACCTGTGACGGTGACGGTGAATTCAAATCATATGTTTCCATCACAACCGGGAACTGGTGTACCTGGGGTCTCCAATGCTCCAGTTTTCGCGCCTCAGGCACCGTCTGCACCGCCGCCCTACCAGCCGTACCAGCCAATGCCACCGAGCGGGCATT	absent	absent	present	131	169	237	300
BaMasc_046	CATTTGATGAAACATTTATTCAAGCATTATCTTCTCTGCCTAGGAAACCAAATCCTGTCAAAATTATATATAATAATAATAATAATAGTACTAATAATAATGCGCCTCCTGAGGTACTTCAAACGCTA	ACGATGTAAACAAAAACGCAAGCACAAGTAATAGCACCACAAATGGTTCCCAACACTATTTAAACAGACAAGAGGTACCTGCACCTGTGACGGTGACGGTGAATTCAAATCATATGTTTCCATCACAACCGGGAACTGGTGTACCTGGGGTCTCCAATGCTCCAGTTTTCGCGCCTCAGGCACCGTCTGCACCGCCGCCTTATCAGCCGTACCAGCCAATGCCACCGACCGGCCATT	absent	absent	present	128	166	237	300
BaMasc_047	CCTTTGATGAAACATTTATTCAAGCATTATCTTCTCTGCCTAGGAAACCAAATCCTGTCAAAATTATATATAATCATCATAATAATACTAATAATAACAGTACTAATGCCCCTCCAGAGGTACTTCAAACGCTA	ACGATGCAAACAAAAACGCAAGCACAAGTAATAGCACCACAAATGGTTCTCAACACTATTCAAACAGACAAGAGGCACCTGCACCTGTGACGGTGACGGTGAATTCAAATCATATGTTTCCATCCCAAACGGGAACTGTACCTGGGGTCTCCAATGCTCCGGTGTTTGCGCCTCAAGCACCATCCGCACCGCCGCCCTACCAGCCGTACCAGCCAATGCCACCGACCGGCCATT	absent	absent	present	134	172	234	297
BaMasc_048	CCTTTGATGAAACATTTATTCAAGCATTATCTACCCTGCCTAGAAAACCAAATCCTGTCAAAATTATATATAATCATCATAATAATAATAATAGTACTCATAGTACTCATAGTACGAATGCGCCTCCTGAGGTACTTCAAACGCTA	ACGATGCAAACAAAAACGCAAGCACAAGTAATAGCACCACAAATGGTTCCCAACACTATTCAAACAGACAAGAGGTACCTGCACCTGTGACGGTGAACGTGAATTCAAGCATGTTTCCATCACAACCGGGAACTGGTGTACCTGGGGTATCTAATGCTCCAGTTTTCGCGCCTCAGGCACCATCCGCACCGCCACCCTACCAGCCGTATCAGCCAATGCCATCGACCGGGCATT	absent	absent	present	146	184	234	297
BaMasc_049	CCTTTGATGAAACATTTATTCAAGCATTATCTTCTCTGCCCAGAAAACCAAATCCTGTCAAAATTATATATAATAATCATAATCATAATAATAATACTAATAATAGTACTAATAATAATGCGCCTCCTGAAGTACTTCAAACGCTA	ACGATGCAAACAAAAACGCAAGCACAAGTAATAGCACCACAAACGGTTCCCAACACTATTCAAACAGACAAGAGGCACCTGCACCTGTGACGGTGACGGTTCATTCAAACCATATGTTTCCATCACAACCGGGAACTGGTGTACCTGGGGTCTCTAATGCTCAAGTTTTCGCGCCTCCGGCACCGTCCGCGCCGCCGCCATACCAGCCATATCAGCCAATGCCACCGACCGGACATT	absent	absent	present	146	184	237	300
BaMasc_050	CCTTTGATGAAACATTTATTCAAGCATTATCTTCTCTGCCTAGGAAACCAAATCCTGTCAAAATTATATATCATAATCATAATAATACTAATAATAATAATAATAGTACTAATAGTACTAATGCGCCTCCTGAGGTACTTCAAACGCTA	ACGACGTAAACAAAAATGCAAGCACAAGCAACAGCACAATAAACGGCTCCCAACACTATTCAAACAGGCAAGAGGCACCTGCACCCGTGACAGTGAATGTGAATGCAAGTAATATGTTTCCATCACAACCGGGAACTGGTGTACCTGGGGTCACCACTGCTCCAGTCTTCGCGCCTCAAGCACCATCCGCACCGCCGCCCTACCAGCCGTACCAGCCAATGCCACCGACCGGCCATT	absent	absent	present	149	187	237	300
BaMasc_051	CCTTTGATGAAACATTTATTCAAGCATTATCTTCTCTGCCCAGAAAACCAAATCCTGTCAAAATTATATATAATAATCATAATACTAATAATAGTACTAATAATAATGCGCCTCCTGAAGTACTTCAAACGCTA	ACGATGCAAACAAAAACGCAAGCACAAGTAATAGCACCACAAACGGTTCCCAACACTATTCAAACAGACAAGAGGCACCTGCACCTGTGACGGTGACGGTTCATTCAAACCATATGTTTCCATCACAACCGGGAACTGGTGTACCTGGGGTCTCTAATGCTCAAGTTTTCGCGCCTCCGGCACCGTCCGCGCCGCCGCCATACCAGCCATATCAGCCAATGCCACCGACCGGACATT	absent	absent	present	134	172	237	300
BaMasc_052	GATTTGATGAAACATTTATTCAAGCATTATCTTCTCTGCCTAGGAAAACAAATCCTGTCAAAATTATATATAATAATAATAGTAATAGTACTAATAATACAAATGCGCCTCCTGAGGTTTTTCAAACGCTA	ACCCAGATGTAAACAAAAACATATGCACCAGCAATAGCACAATAAACGGCTCCCAACACTATTCAAACAGGCAAGAGGCACCTGCACCTGTGACAGTGAATGTGAATTCAAGTAATATGTTTCCATCACAACCGGGAACTGGTGTCCCTGGGGTCTCCACTGCTCCGGTATTCGCACCTCAGGCACCGTCCGCGCCGCCACCTTACCAATCTTACCAGCCCATGCCACCTACCGGGCATT	absent	absent	present	131	169	240	303
BaMasc_053	CCTTTGATGAAACATTTATTCAAGCATTATCTTCTCTGCCTAGGAAACCAAATCCTGTCAAAATAATATATAATAATAATAATACTAATAATAATGCGCCTCCTGAGGTACTTCAAACGCTA	ACGATGCAAACAAAAATGCAAGCACAAGTAATAGCACCACAAACGGTTCCCAACACTATTCAAACAGACAAGAGGCACCTGCACCTGTGACGGTGACGGTGAATTCAAATCATATGTTTCCATCACAACCGGGAACTGGTGCACCTGGGGTCTCCAATGCTCCAGTTTTCGCGCCTCAGGCACCGTCCGCGCCGCCGCCTTACCAGCCGTACCAGCCAATGCCACCGACCGGGCATT	absent	absent	present	122	160	237	300
BaMasc_054	GATTTGATGAAACATTTATTCAAGCATTATCTTCTCTGCCTAGGAAAACAAATCCTGTCAAAATTATATATAATAATAATAGTAATAGTACTAATACAAATGCGCCTCCTGAGGTTTTTCAAACGCTA	ACCCAGATGTAAACAAAAACATATGCACCAGCAATAGCACAATAAACGGCTCCCAACACTATTCAAACAGGCAAGAGGCACCTGCACCTGTGACAGTGAATGTGAATTCAAGTAATATGTTTCCATCACAACCGGGAACTGGTGTCCCTGGGGTCTCCACTGCTCCGGTATTCGCACCTCAGGCACCGTCCGCGCCGCCACCTTACCAATCTTACCAGCCCATGCCACCTACCGGGCATT	absent	absent	present	128	166	240	303
BaMasc_055	CCTTTGATGAAACATTTATTCAAGCATTATCTTCTCTGCCTAGGAAACCAAATCCTGTCAAAATTATATATAATAATAATAATAATACTAATAATACTAATAATAGTAATGCGCCTCCTGAGATACTGCAAACGCTA	ACGATGCAAACAAAAACGCAAGCACAAGTAATAGCACCACAAATGGTTCCCAACACTATTCAAACAGACAAGAGGTACCTGCACCTGTGACGGTGACGGTTCATTCAAACCATATGTTTCCATCACAACCGGGAACTGGTGTACCTGGGGTCTCTAATGCTCAAGTTTTCGCGCCTCCGGCACCGTCCGCGCCGCCGCCATACCAGCCATATCAGCCAATGCCACCGACCGGGCATT	absent	absent	present	137	175	237	300
BaMasc_056	CATTTGATGAAACATTTATTCAAGCATTATCTTCTCTGCCTAGGAAACCAAATCCTGTCAAAATTATATATCATAATCATAATAATAATAATACTAATAATACTAATAATACTAATAATACTAATAATACTAATAATAGTAATGCGCCTCCTGAGGTACTTCAAACGCTA	ACGATGCAAACAAAAACGCAAGCACAAGCAATAGCACAATAAATGGCTCCGAACACTATACAAACAGGCAAGAGGCACCTGCACCTGTGACGGTGACGGTTCATTCAAACCATATGTTTCCATCACAACCGGGAACTGGTGTACCTGGGGTCTCTAATGCTCAAGTTTTCGCGCCTCAGGCGCCATCCGCACCGCCACCCTACCAGCCGTATCAGCCAATGCCACCGACCGGGCATT	absent	absent	present	170	208	237	300
BaMasc_057	CCTTTGATGAAACATTTATTCAAGCATTATCTTCTCTGCCTAGGAAACCAAATCCTGTCAAAATTATATATAATAATAATAATACTAATAATACTAATAATACTAATAATAGTAATGCGCCTCCTGAGATACTGCAAACGCTA	ACGATGCAAACAAAAACGCAAGCACAAGTAATAGCACCACAAATGGTTCCCAACACTATTCAAACAGACAAGAGGTACCTGCACCTGTGACGGTGACGGTTCATTCAAACCATATGTTTCCATCACAACCGGGAACTGGTGTACCTGGGGTCTCTAATGCTCAAGTTTTCGCGCCTCCGGCACCGTCCGCGCCGCCGCCATACCAGCCATATCAGCCAATGCCACCGACCGGGCATT	absent	absent	present	143	181	237	300
BaMasc_058	CCTTTGATGAAACATTTATTCAAGCATTATCTTCTCTGCCTAGGAAACCAAATCCTGTCAAAATTATATATCATAACCATAATACTAATAATAGTACTAATAATAATAGTACTAATGCGCCTCCTGAGGTACTTCAAACGCTA	ACGATGCAAACAAAAACGCAAGCACAAGTAATAGCACCACAAATGGTTCCCAACACTATTCAAACAGACAAGAGGCACCTGTACCTGTGACAGTGAACGTAAATTCAAGTATGTTTCCATCACAACCGGGAACTGGTGTACCTGGGGTCTCCAATGCTCAAGTTTTTGCGCCTCAAGCTCCATCCGCACCGCCACCCTACCAGCCGTACCAGCCAATGCCACCGACTGGGCATT	absent	absent	present	143	181	234	297
BaMasc_059	CCTTTGATGAAACATTTATTCAAGCATTATCTTCTCTGCCTAGAAAACCAAATCCTGTCAAAATTATATATAATACTAATAATAGTACTAATAATAATAGTACTAATGCGCCTCCTGAGGTACTTCAAACGCTA	ACGATGCAAACAAAAACGCAAGCACAAGTAATAGCACCACAAATGGTTCCCAACACTATTCAAACAGACAAGAGGTACCTGCACCTGTAACGGTGACGGTGAATTCAAATCATATGTTTCCATCACAACCGGGAACTGGTGTACCTGGGGTCTCTAATGCTCAAGTTTTCGCGCCTCCGGCACCGTCTGCGCCGCCGCCATACCAGCCATATCAGCCAATGCCACCGACCGGACATT	absent	absent	present	134	172	237	300
BaMasc_060	CCTTTGATGAAACATTCATTCAAGCATTATCTTCTCTGCCCAGGAAACCAAATCCTGTCAAAATTATATATCATAATCATAATACTAATAATAATGCGCCTCCTGAGGTACTTCAAACGCTA	ACGATGCAAACAAAAACGCAAGCACAAGTAATAGCACCACAAATGGTTCCCAACACTATTCAAACAGACAAGAGGCACCTGCACCTGTGACGGTGACGGTTCATTCAAATCATATGTTTCCATCACAACCGGGAGCTACTGTACCGGGGGTTCCCACTGCTCCAGTCTTCGCGCCTCAAGCACCGTCCGCACCGCCGCCCTACCAGCCGTACCAGCCAATGCCGCCGACCGGCCATT	absent	absent	present	122	160	237	300
BaMasc_061	CCTTTGATGAAACATTAATTCAAGCATTATCTTCTCTGCCTAGGAAACCAAATCCTGTCAAAATTATATATAATCATAATACTAATAGTAATAATAACAGTACTAATGCGCCTCCTGAGGTACTTCAAACGCTA	ACCCAGATATAAACAAAAACGCAAGCACAAGCAATAGCACTATAAACGGCTCCCAACACTATTCAAACAGGCAAGAGGTACCTGCACCTGTGACAGTGAACGTGAATTCAAGTATGTTTCCATCACAACCGGGAACTGGTGTACCTGGGGTCTCCAATGCTCCAGTTTTCGCGCCTCAAGCACCATCCGCGCCGCCGCCCTACCAGCCGTATCAGCCAATGCCACCGACCGGGCATT	absent	absent	present	134	172	237	300
BaMasc_062	CTTTTGAAGAAACATTTATTCAAGCATTATCTTCTCTGCCTAGGAAACCAAATCCTGTCAAAATTATATATAATCATAATAATAATAATAATAGTACTAACGCGCCTCCTGAGGTACTTCAAACACTA	ACGATGCAAACAAAAACGCAAGCACAAGTAATAGCACTACAAATGGTTCCCAACACTATTCAAACAGACAAGAGGCACCTGCACCTGTGACGGTGACGGTTCATTCAAACCATATGTTTCCATCACAACCGGGAACTGGTGTACCTGGGGTCTCTAATGCTCAAGTTTTCGCGCCTCAGGCACCATCCGCACCGCCACCCTACCAGCCGTATCAGCCAATGCCACCGACCGGGCAAT	absent	absent	present	128	166	237	300
BaMasc_063	CTTTTGATGAAACATTTATTCAAGCATTATCTTCTCTGCCTAGGAAACCAAATCCTGTCAAAATTATATATAATCATACTAATAATAATAATAATAATAATACTAATAGTACTAACGCGCCTCCTGAGGTACTTCAAACGCTA	ACGATGCAAACAAAAACGCAAGCACAAGTAATAGCACCACAAATGGTTCCCAACACTATTCAAACAGACAAGAGGCACCTGCACCTGTGACGGTGACGGTTCATTCAAACCATATGTTTCCATCACAACCGGGAACTGGTGTACCTGGGGTCTCCAATGCTCCAGTCTTCGCGCCTCAGGCACCATCTGCACCGCCGCCCTACCAGCCGTACCAGCCAATGCCACCAACCGGACATT	absent	absent	present	143	181	237	300
BaMasc_064	CCTTTGATGAAACGTTTTTTCAAGCATTATCTTCTCTGCCTAGGAAACCAAATCCTGTCAAAATTATATATCATAATACTAATAATAATAATACTAATAATACTAATGCGTCTCCTGAGGTACTTCAAACGCTA	ACCCAGATATAAACAAAAACGCAAGCACAAGCAATAGCACAATAAACGGCTCCCAACACTATTCAAACAGGCAAGAGGCACCTGCACCCGTGACAGTGAATGTGAATGCAAGTAATATGTTTCCATCACAACCGGGAACTGGTGTCCCTGGGGTCACCACTGCTCCAGTCTTCGCGCCTCAAGCATCGTCTGCACCGCCGCCCTACCAGCCGTACCAGCCAATGCCACCGACCGGCCATT	absent	absent	present	134	172	240	303
BaMasc_065	GATTTGATGAAACATTTTTTCAAGCATTATCTTCTTTGCCTAGAAAACCAAATCCTGTTAAAATTATATATAATACTAATAATAATAATACTAATCATAATACTAATACAAATGCGCCTCCTGAGGTACTTCAAACGCTA	ACTCGGATGTTAACAAAAATGCAAGCACAAGCAATAGCACAGTAAACGGTTCTCAACACTATTCAAACAAGCAAGAGGTACCTGCACCTGTGACGGTGACAGTGAATTCAAATATGTTTCCATCACAACCGGGAACTGGTGTACCTGTCGGTACTTCAGCTCCGGTATTCGCGCCTCAAGCACCATCCGCGCCGCCGCCCTACCAGCCGTACCAGCCAATGCCACCGACAGGGCATT	absent	absent	present	140	178	237	300
BaMasc_066	CCTTTGATGAAACATTTATTCAAGCATTATCTTCTCTGCCTAGGAAACCAAATCCTGTCAAAATTATATATAATCATCATAATACTAATAATACTAATAATAATAACAGTACTAATGCGCCTCCTGAGGTACTTCAAACGCTA	ACCCAGATGTAAACAAAAACGCAAGCACAAGCAATAGCACAATAAACGGCTCCCAACACTATTCAAACAGGCAAGAGGCACCAGCACCTCTGACGGTGACAGTGAATTCAAATATGTTTCCACCACAACCGGGAACTGGGGTACCTGGGGTCTCCACTGCTCCGGTGTTTGCGCCTCAAGCAACGTCTGCACCGCCGCCCTACCAGCCGTACCAGCCCATGCCAGCGACCGGGCATT	absent	absent	present	143	181	237	300
BaMasc_067	CCTTTGATGAAACATTTATTCAAGCGTTATCTTCGCTGCCTCGGAAACCAAATCCTGTCAAAATTATATATAATAATAATCATACTAATCATACTAATAATAATAGTACGAATGCGCCTCCTGAGGTACTACAAACGCTA	ACGATGCAAACAAAAACGCAAGCACAAGTAATAGCACCACAAATGGTTCCCAACACTATTCAAACAGACAAGAGGTACCTGCACCTGTGACGGTGACGGTTCATTCAAACCATATGTTTCCATCACAACCGGGAACTGGTGTACCTGGGGTCTCCAATGCTCCAGTTTTCGCGCCTCAGGCACCGTCCGCGCCGCCGCCTTACCAGCCGTACCAGCCAATGCCACCGACCGGCCATT	absent	absent	present	140	178	237	300
BaMasc_068	GCTTTGATGAAACATTTATTCAGGCATTATCTTCTCTGCCTAGGAAAACAAATCCTGTTAAAATTATATATAACAATAGTACTCATAATAATACTCATAGTACGAATGCGCCTCCTGAGGTACTTCAAACGCTA	ACCTAGATGTAAACAAAAACGCAAGCACAAGCAATAATAGCACAATAAACGGCTCACAACACTATTCTAACAGGCAAGAGACAACTGCACCGGTGACGGTGCATTCCAATGTGTTTCCACTTTCCCAAGGAACTGGTGTACCCGGGGTCCCCAGTGCTCCGGGGTTCACGCCTCCGGCACCTTCCGCACCGCCGCCCTACCAGCCGTACCAGCCAATGCCACCGACTGGACATT	absent	absent	present	134	172	234	297
BaMasc_069	CCTTTGATGAAACATTTATTCAAGCGTTATCTTCTCTGCCTAGGAAACCAAATCCTGTCAAAATTATATATAATACTAATAATAATACTAATAATAGTACTAATGCGCCTCCTGAGGTACTTCAAACGTTA	ACCCAGATGTAAACAAAAACACAAGCACAAGCAATAGCACAGTAAACGGCTCACAACAATACTATTCAAACAGGCAAGAGGCACCTGCACCTGTGACGGTGACGGTGAATTCAAATCATATGTTTCCATCACAACCGGGAACTGGTGTCCCTGGGGTCTCCACTGCTCCAGTCTTCGCGTCTCAAGCGTCGTCTGCACCGCCGCCCTACCAGCCGTACCAGCCAATGCCACCAACCGGACATT	absent	absent	present	131	169	243	306
BaMasc_070	CCTTTGATGAAACATTTATTCAAGCGTTATCTTCGCTGCCTCGGAAACCAAATCCTGTCAAAATTATATATAATAATCATACTAATCATACTAATAATAATAATAGTACAAATGCTGAGGTACTACAAACGCTA	ATCCAGATACAAACAAAAACGCAAGCACAAGCAATAGCACAATAAACGGCTCCCAACACTATTCAAACAGGCAAGAGGTACCTGCACCTGTGACAGTGAACGTGAATTCAAGTATGTTTCCATCACAACCGGGAACTGGTGTACCTGGGGTCTCTAATGCTCAAGTTTTCGCGCCTCAGGCACCATCCGCACCGCCACCCTACCAGCCGTATCAGCCAATGCCACCGACCGGACATT	absent	absent	present	134	172	237	300
BaMasc_071	CCTTTGATGAAACATTTATTCAAGCATTATCTTCTCTGCCTAGAAAACCAAATCCTGTCAAAATTATATATAACAATCATACTAATCATACTAATCATAATAATAACAGTACGAATGCGCCTCCTGAGGTACTACAAACGCTA	ACGACGTAAACAAAAATGCAAGCACAAGCAATAGCACAATAAATGGCTCCCTACACTATTCAAACAGGCAAGAGGCACCTGTGCCCGTCACAGTGAACGTGAATTCAAGTAATGTGTTTCCATCACAATCCGGAACCGGTGTACCTGGGGTCCCCACTGCTCCGGTGTTTACGCCACAGGCACCATCGGCGCCGCCGCCCTACCAGCCGTACCAGCCAATGCCACCGACTGGCCATT	absent	absent	present	143	181	237	300
BaMasc_072	CCTTTGATGAAACATTTATTCAAGCATTGTCTACGATGCCTAGAAAACCAAACCCTGTCAAAATTATATATAATAATAATCATCATACTAATCATACTAATAATAGTACGAATGCGCCTCCTGAGGTACTTCAAACGCTA	ACGATGCAAACAAAAACGCAAGCACAAGTAATAGTACCACAAATGGTTCTCAACACTATTCAAACAGACAAGAGGTACCTGCACCCGTGACAGTGAATGTGAATGCAAGTAATATGTTTCCATCACAACCGGGAACTGGTGTACCTGGGGTCTCTAATGCTCAAGTTTTCGCGCCTCAGGCACCATCCGCACCGCCACCCTACCAGCCGTACCAGCCAATGCCACCGACCGGGCATT	absent	absent	present	140	178	237	300
BaMasc_073	CATTTGATGAAACATTTATTCAAGCATTATCTTCTCTGCCTAGGAAACCAAATCCTGTCAAAATTATATATAATAATCATACTAATAATAATAATAATAATAGTACTAATGCGCCTCCTGAGGTACTTCAAACACTA	ACCCAGATATAAACAAAAACGCAAGCACAAGCAATAGCACAATAAACGGCTCCCAACACTATTCAAACAGGCAAGAGGTACCTGCACCTGTGACAGTGAACGTGAATTCAAGTATGTTTCCATCTCAACCGGGAACTGGTGTACCTGGGGTCTCCAATGCTCCAGTTTTCGCGCCTCAGGCACCGTCCGCGCCACCGCCCTACCAGCCGTATCAGCCAATGCCACCGACCGGGCATT	absent	absent	present	137	175	237	300
BaMasc_074	CCTTTGATGAAACATTTATTCAAGCGTTATCTTCGCTGCCTCGGAAACCAAATCCTGTCAAAATTATATATAATAATAATCATACTAATCATACTAATAATAATAATAATAGTACGAATGCGCCTCCTGAGGTACTACAAACGCTA	ACGATGCAAACAAAAACGCAAGCACAAGTAATAGCACCACAAATGGTTCCCAACACTATTCAAACAGACAAGAGGTACCTGCACCTGTGACGGTGACGGTTCATTCAAACCATATGTTTCCATCACAACCGGGAACTGGTGTACCTGGGGTCTCCAATGCTCCAGTTTTCGCGCCTCAGGCACCGTCCGCGCCGCCGCCTTACCAGCCGTACCTGCCAATGCCACCGACCGGCCATT	absent	absent	present	146	184	237	300
BaMasc_075	CCTTTGAAGAAACATTTATTCAAGCATTATCTTCTCTGCCTAGGAAACCAAATCCTGTCAAAATTATATATAATCATAATACTAATCATAATAACAATAATAATAGTACTAATAATGCGCCTCCTGAGGTACTTCAAACACTA	ACGACGCAAATAAAAACGCAAGCACAAGTAATAGCACCACAAACAGTTCCCAACACTATTCAAATAGACAAGAGGTACCTGCACCTGTGACGGTGACGGTGAATTCAAATCATATGTTTCCATCACAACCGGGAGCTACTGTACCGGGGGTCCCCACTGCTCCAGTCTTCGCCCCTCAAGCACCATCCGCACCGCCGCCCTACCAGCCGTACCAGCCAATGCCACCAACCGGACATT	absent	absent	present	143	181	237	300
BaMasc_076	CCTTTGATGAAACATTTATTCAAGCATTATCTTCTCTGCCTAGGAAACCAAATCCTGTCAAAATTATATATAATAATCATAATCATAATAATCAAAATAATAGTACTAATAGTACTAATGCGCCTCCTGAGGTACTTCAAACACTA	ACGATGCAAACAAAAACGCAAGCACAAGTAATAGCACTACAAACGGTTCCCAACACTATTCAAACAGACCAGAGGCACCTGCACCTGTGACGGTGACGGTGAATTCAAATCATATGTTTCCATCACAACCGGGAACTGGTGTACCTGGGGTCTCCAATGCTCCAGTTTTCGCGTCTCAGGCACCGTCTGCACCGCCGCCCTACCAGCCGTACCAGCCAATGCCACCAACCGGACATT	absent	absent	present	146	184	237	300
BaMasc_077	GATTTGATGAAACATTATTTCAAACATTATCTTCTCTGCCTAGAAAAACAAATCCTGTTAAAATTATATATCATAATACTAATAATAGTACTAATCATACTAATACAAATGCGCCCCCTGAGGTACTTCAAACGCTA	ACGATGCAAACAAAAACGCAAGCACAAGTAATAGCACCATAAACGGTTCCCAACAGTATACAAACAGGCAAGAGGCACCTGTACCTGTGACAGTGAACGTAAATTCAAGTATGTTTCCATCACAACCGGGAACTGGTGTACCTGGGGTATCTAATGCTCAAGTTTTCGCGCCTCAGGCACCATCCGCACCGCCACCCTACCAGCCGTATCAGCCAATGCCACCGACTGGCCATT	absent	absent	present	137	175	234	297
BaMasc_078	CCTTTGATGAAACATTTATTCAAGCATTATCTTCTCTGCCTAGGAAACCAAATCCTGTCAAAATTATATATAATAATCATAATCATACTAATAATAATAATAATAATAGTACTAATGCGCCTCCTGAGGTACTTCAAACACTA	ACCCAGATATAAACAAAAACGCAAGCACAAGCAATAGCACTATAAACGGCTCCCAACACTATTCAAACAGGCAAGAGGTACCTGCACCTGTGACAGTGAACGTAAATTCAAGTATGTTTCCATCACAACCGGGAACTGGTGTACCTGGGGTCTCCAATGCTCCAGTTTTCGCGTCTCAAGCACCATCCGCGCCGCCGCCCTACCAGCCGTATCAGCCAATGCCACCGACCGGGCATT	absent	absent	present	143	181	237	300
BaMasc_079	CCTTTGATGAAACATTTATTCAAGCATTATCTTCTCTGCCTAGAAAACCAAATCCTGTCAAAATTATATATAATCATAATAATCATAATACTAATAATCATAATACTAATGCGCCTCCTGAGGTACTTCAAACGCTA	ATCCAGATATAAACAAAAACGCAAGCACAAGCAATAGCACAATAAACGGCTCCCAACACTATTCAAACAAGCAAGAGGTACCTGCACCTGTGACAGTGAACGTGAATTCAAGTATGTTTCCATCACAACCGGGAACTGGTGTACCTGGGGTCTCTAATGCTCAAGTTTTCGCGCCTCAGGCACCATCCGCACCGCCACCCTACCAGCCGTATCAGCCAATGCCACCGACCGGACATT	absent	absent	present	137	175	237	300
BaMasc_080	AATTTGATGAAACATTTTTTCAAGCAATATCTTCTCTGCCTAGGAAACCAAATCCTGTTAAAATTATATATCATAATAATAGTAATAGTAATAATAGTACAAATGCGCCTCCTGAGGTACTTCAAACGCTA	ACCCAGATGTAAACAAGAACGCAAGCACAAGCAATAGCACAATAAACGGCTCTCAACACTATTCAAACAGGCAAGAAGCACCTGCACCTGTGACGGTGACGGTTAATTCGAGTATGTTTCCACCATCGCAAGGAACTGGTGTACCTGGGGTCCCCACTGCTCCGGTGTTTACGCCACAGGCACCATCCGCACCGCCGCCCTACCAGCCGTACCAACCAATGCCACCGACAGGGCATT	absent	absent	present	131	169	237	300
BaMasc_081	CCTTTGATGAAACATTTATTCAAGCATTATCTTCTCTGCCTAGAAAACCAAATCCTGTCAAAATTATATATAATCATCATAATAATACTAATAATAGTACTAATAATAATAGTACTAATGCGCCTCCTGAGGTACTTCAAACGCTA	ACGATGCAAACAAAAACGCAAGCACAAGTAATAGCACCACAAATGGTTCCCAACACTATTCAAACAGACAAGAGGCACCTGCACCTGTGACGGTGACGGTTCATTCAAACCATATGTTTCCATCACAACCGGGAACTGGTGTACCTGGGGTCTCCAATGCTCAAGTTTTCGCGCCTCAGGCACCATCCGCACCGCCACCCTACCAGCCGTACCAGCCAATGCCACCGACCGGCCATT	absent	absent	present	146	184	237	300
BaMasc_082	GATTTGATGAAACATTTATTCAAGCATTATCTTCTCTGCCTAGAAAAACAAATCCTGTTAAAATTATATATACTACTAATAATAATACTAATAATAATAATACTAACACAAATGCGCCTCCCGAGGTACTTCAAACGCTA	ACACAGATGTAAATAAAAACCCAAGTACAAGCAATAGCACCACAAACGGTTCCCAACACTATTCAAACAGGCAAGAAGCACCTGCACCCGTGACGGTGAACGTGAATTCAAGTAATATGTTTCCATCACAACTGGGAACTGGTGTCCCTGGAGTCCCCACTGCTCCAGTGTTCGCGCCTCAGGCACCTTCCGCACCACCACCCTACCAGCCGTACCAGCCAATGCCACCTACCGGCCATT	absent	absent	present	140	178	240	303
BaMasc_083	CCTTTGATGAAACTTTTATTCAAGCATTATCTTCTCTGCCTAGGAAACCAAATCCTGTCAAAATTATATATAATCATAATACTAATAATCATAATAATACTAATAATAATAGTACTAATGCGCCTCCTGAGGTACTTCAAACGCTA	ACGATGCAAACAAAACCACATGTACAAGTAATAGTACCACAAACGGTTCCCAACACTATTCAAACAGACAAGAGGTACCTGCACCTGTGACGGTGAACGTGAATTCAAGCATGTTTCCATCACAATCCGGAACTGGTGTCCCTGGAGTTGTATCAGCTCCAGTCTTCGCGCCTCAGGCACCGTCCGCGCCGCCGCCCTACCAGCCGTACCAGCCAATGCCACCGACCGGTCATT	absent	absent	present	146	184	234	297
BaMasc_084	AATTTGATGAAACATTTTTTCAAGCAATATCTTCTCTGCCTAGGAAACCAAATCCTGTCAAAATTATATATCATAATAATAGTAATATTAATAATAGTACAAATGCGCCTCCTGAGGTACTTCAAACGCTA	ACCCAGATGTAAACAAGAACGCAAGCACAAGCAATAGCACAATAAACGGCTCTCAACACTATTCAAACAGGCAAGAAGCACCTGCACCTGTGACGGTGACGGTTAATTCGAGTATGTTTCCACCATCGCAAGGAACTGGTGTACCTGGGGTCCCCACTGCTCCGGTGTTTACGCCACAGGCACCATCCGCACCGCCGCCCTACCAGCCGTACCAACCAATGCCACCGACAGGGCATT	absent	absent	present	131	169	237	300
BaMasc_085	GATTTGATGAAACATTTTTTCAAGCATTATCTTCTTTGCCTAGAAAACCAAATCCTGTTAAAATTATATATAATACTAATAATAATAATACTAATACAAATGCGCCTCCTGAGGTACTTCAAACGCTA	ACCCTGATGTAAACAAAAACGCAAGCACAAGTAATAGCACCACAAACAGTTCCCAACACTATTCAAATAGACAAGAGGTACCTGCACCTGTGACGGTGACGGTGAATTCAAATCATATGTTTCCCTCACAACCGGGAGCTACTGTACCGGGGGTCCCCACTGCTCCAGTCTTCGCCCCTCAAGCACCGTCCGCACCGCCGCCCTACCAGCCGTATCAGCCAATGCCACCGACCGGGCATT	absent	absent	present	128	166	240	303
BaMasc_086	CATTTGATGAAACATTTATTCAAGCATTATCTTCTCTGCCTAGGAAACCAAATCCTGTCAAAATTATATATAATCATAATAATAGTACTAATAATACTAATAATACTAATAATAATAGTAATGCGCCTCCTGAGGTACTTCAAACGCTA	ACCCAGATATAAATAAAAACGCAAGCACAAGCAATAGCACAATAAACGGCTCCCAACACTATTCGAACAGGCAAGAGGCACCTGCACCCGTGACAGTGAATGTGAATGCAAGTAATATGTTTCCATCACAACCGGGAACTGGTGTCCCTGGGGTCACCACTGCTCCAGTCTTCGCTCCTCAAGCATCGTCTGCACCGCCGCCCTACCAGCCGTACCAGCTAATGCCACCGACCGGACATT	absent	absent	present	149	187	240	303
BaMasc_087	CATTTGATGAAACATTTATTCAAGCATTATCTTCTCTGCCTAGGAAACCAAATCCTGTCAAAATTATATATCATAATCATACTAATAATAATAATAATAGTACTAATAGTACCAATGCGCCTCCTGAGGTACTTCAAACACTA	ACGATGCAAACAAAAACGCAAGCACAAGTAATAGCACCACAAACGGTTCCCAACACTATTCAAACAGACAAGAGGTACCTGCACCTGTGACGGTGACGGTGAATTCAAATCATATGTTTCCATCACAACCGGGAACTGGTGTACCTGGGGTCTCCAATGCTCCAGTTTTCGCGCCTCAGGCACCGTCCGCGCCACCGCCCTACCAGCCGTACCAACCAATGCCACCGACAGGGCATT	absent	absent	present	143	181	237	300
BaMasc_088	CATTTGATGAAACATTTATTCAAGCATTATCTTCTCTGCCTAGGAAACCAAATCCGGTCAAAATTATATATAATCATACTAATAATAATAATAATAATAGTAATGCGCCTCCTGAGGTACTTCAAACGCTA	ACGATGCAAACAAAAACGCAAGCACAAGCAATAGCACCACAAACGGTTCCCAACACTATTCAAACAGACAAGAGGTACCTACACCTGTGACGGTGACGGTGAATTCAAATCATATGTTTCCATCACAACCGGGAACTGGTGTACCTGGGGTCTCCAATGCTCCAGTTTTCGCGCCTCAGGCACCGTCTGCACCGCCGCCCTACCAGCCGTACCAGCCAATGCCGCCGACCAGCCATT	absent	absent	present	131	169	237	300
BaMasc_089	CCTTTGATGAAACATTTATTCAAGCATTATCTTCTCTGCCTAGGAAACCAAATCCTGTCAAAATTATATATAATAATCATACTAATAATAATAATACTCATAGTACGAATGCGCCTCCTGAGGTACTTCAAACGCTA	ACGACGTAAACAAAAATGCAAGCACAAGCAATAGCACAATAAACGGCTCCCAACATTATTCAAATAGGCAAGAGGCACCTGTGCCCGTCACAGTGAACGTGAATTCAAGTAATGTGTTTCCATCACAATCCGGAACCGGTGTACCTGGGGTCACCACTGCTCCAGTCTTTGCGCCTCAAGCACCGTCCGCGCCGCCGCCCTACCAGCCGTACCAGCCAATGCCACCGACCGGCCATT	absent	absent	present	137	175	237	300
BaMasc_090	CATTTGATGAAACATTTATTCAAGCATTATCTTCTCGGCCTAGGAAACCAAATCCTGTCAAAATTATATATAATAATCATAATCATAATAATACTAATAATAATGCGCCTCCTGAGGTACTTCAAACGCTA	ACGACGTAAACAAAAATGCAAGCACAAGCAATAGCACAATAAACGGCTCCCAACACTATTCGAACAGGCAAGAGGCACCTGTGCCCGTCACAGTGAACGTGAATTCAAGTAATGTATTTCCATCACAATCCGGAACCGGTGTACCTGGGGTCCCCACTGCTCCGGTGTTTACGCCACAGGCACCATCCGCGCCGCCGCCCTACCAGCCGTATCAGTCAATGCCACCGACCGGGCATT	absent	absent	present	131	169	237	300
BaMasc_091	CCTTTGATGAAACATTTATTCAAGCATTATCTTCTCTGCCTAGGAAACCAAATCCTGTCAAAATTATATATCATAATAATAATAGTACTAATAATACTAATCATAGTAATGCGCCTCCCGAGGTACTTCAAACGCTA	ACGATGCAAACAAAAACGCAAGCACAAGTAATAGCACCACAAATGGTTCCCAACACTATTCAAACAGACAAGAGGCATCTGCACCTGTGACGGTGAACGTGAATTCAAGTATGTTTCCATCACAACCGGGAACTGGTGTACCTGGGGTCTCTAATGCTCAAGTTTTCGCGCCTCAGGCACCATCCGCACCGCCACCCTACCAGCCGTATCAGCCAATGCCACCGACCGGGCATT	absent	absent	present	137	175	234	297
BaMasc_092	CCTTTGATGAAACATTTATTCAAGCATTATCTTCTCTGCCTAGGAAACCAAATCCTGTCAAAATTATATATAATAATACTAATAATAATCATAATACTAATAGTACTAATGCGCCTCCTGAGGTACTTCAAACGCTA	ACGATGCAAACAAAAACGCAAGCACAAGTAATAGCACCACAAATGGTTCCCAACACTATTCAAACAGACAAGAGGCACCTGCACCTGTGACGGTGACGGTGAATTCAAATCATATGTTTCCATCACAATCGGGAACTGGTGTACCTGGGGTCTCCAATGCTCCAGTCTTCGCGCCTCAGGCACCATCTGCACCGCCGCCCTACCAGCCGTACCAGCCAATGCCACCAACCGGACATT	absent	absent	present	137	175	237	300
BaMasc_093	CATTTGATGAAACATTTATTCAAGCATTATCTTCTCTGCCTAGGAAACCAAATCCTGTCAAAATTATATATAACCATCATACTAATAATAATAATAATAATAACAGTACTAATGCGCCTCCTGAGGTACTTCAAACGCTA	ACGATGCAAACAAAAACGCAAGCACAAGTAATAGCACCACAAATGGTTCCCAACACTATTCAAACAGACAAGAGGCACCTGCACCTGTGACGGTGACGGTTCATTCAAATCATATGTTTCCATCACAACCGGGAGCTACTGTACCGGGGGTTCCCACTGCTCCAGTCTTCGCGCCTCAAGCACCGTCCGCACCGCCGCCCTACCAGCCGTACCAGCCAATACCGCCGACCGGCCATT	absent	absent	present	140	178	237	300
BaMasc_094	CATTTGATGAAACATTTATTCAAGCATTATCTTCTCTGCCTAGGAAACCAAATCCTGTCAAAATTATATATAATCATAATACTAATAATCATAATAATACTAATAATAATAATAGTACAAATGCGCCTCCTGAGGTACTTCAAACGCTA	ACGATGCAAACAAAACCACATGTACAAGTAATAGTACCACAAACGGTTCCCAACACTATTCAAACAGACAAGAGGTACCTGCACCTGTGACGGTGAACGTGAATTCAAGCATGTTTCCATCACAATCCGGAACTGGTGTCCCTGGAGTTGTATCAGCTTCAGTCTTCGCGCCTCAGGCACCGTCCGCGCCGCCGCCCTACCAGCCGTACCAGCCAATGCCACTGACCGGACATT	absent	absent	present	149	187	234	297
BaMasc_095	CATTTGATGAAACATTTATTCAAGCATTATCTTCTCTGCCTAGAAAACCAAATCCTGTCAAAATTATATATAATCACCATAATACTAATAATAATAGTACTAATGCGCCTCCTGAGGTATTTCAAACGCTA	ACGATGCAAACAAAAACGCAAGCACAAGTAATAGCACCACAAACGGTTCCCAACACTATTCAAACAGACAAGAGGCACCTGCACCTGTGACGGTGACGGTGAATTCAAATCATATGTTTCCATCACAACCGGGAACTGGTGTACCTGGGGTCTCTAATGCTCAAGTTTTCGCGCCTCAAGCACCATCCGCACCGCCACCCTACCAGCCGTACCAGCCAATGCCACCGACCGGGCATT	absent	absent	present	131	169	237	300
BaMasc_096	CATTTGATGAAACATTTATTCAAGCATTATCTTCTCTGCCTAGGAAACCAAATCCTGTCAAAATTATATACCATAATCATAATAATAATACTAATAATACTAATAATGCGCCTCCTGAGGTACTTCAAACGCTA	ACGATGCAAACAAAAACGCAAGCACAAGTAATAGCACCATAAACGGTTCCCAACAGTATACAAACAGGCAAGAGGCACCTGTACCTGTGACAGTGAACGTAAATTCGAGTATGTTTCCATCACAACCGGGAACTGGTGTGCCTGGGGTCTCTAATGCTCAAGTTTTCGCGTCTCAGGCACCATCTGCACCGCCACCCTACCAGCCGTACCAACCAATGCCACCGACAGGGCATT	absent	absent	present	134	172	234	297
BaMasc_097	CATTTGATGAAACATTTATTCAAGCATTATCTTCTCTGCCTAGGAAACCAAATCCTGTCAAAATTATATATAATAATCATAATAATAGTAATAATAGTACTAATAATAATGCGCCTCCTGAGGTACTTCAAACGCTA	ACGATGCAAACAAAAACGCAAGCACAAGTAATAGCACCACAAACGGTTCCCAACACTATTCAAACAGACAAGAGGTACCTGTACCTGTGACAGTGAACGTAAATTCGAGTATGTTTCCATCACAACCGGGAACTGGTGTACCTGGGGTCTCCAATGCTCCAGTTTTCGCCCCTCAGGCACCGTCTGCACCGCCGCCCTACCAGCCGTATCAGCCAATGCCACCGACCGGGCATT	absent	absent	present	137	175	234	297
BaMasc_098	CCTTTGATGAAACATTTATTCAAGCATTATCTTCTCTGCCTAGGAAACCAAATCCTGTCAAAATTATTTATAATAATCATAATCATAATCATAATAGTACTAATAATAGTACTAATAATAGTACTAATGCGCCTCCTGAAGTACTTCAAACACTA	ACGATGCAAACAAAAACGCAAGCACAAGTAATAGCACCACAAATGGTTCCCAACACTATTCAAACAGACAAGAGGCACCTGCACCTGTGACGGTGACGGTTCATTCAAACCATATGTTTCCATCACAACCGGGAACTGGTGTACCTGGGGTCTCCAATGCTCCAGTTTTCGCGCCTCAGGCACCGTCCGCGCCGCCGCCTTACCAGCCGTACCAGCCAATGCCACCGACCGGGCATT	absent	absent	present	155	193	237	300
BaMasc_099	CCTTTGATGAAACATTTATTCAAGCATTATCTTCTCTGCCTAGGAAACCAAATCCTGTCAAAATTATATATAATAATCATAATCATAATAATAATAATAATAATACTAATAATAATGCGCCTCCTGAGGTACTTCAAACGCTA	ACGATGCAAGCAAAAACGCAAGCACAAGTAATAGCACCACAAACGGTTCCCAACACTATTCAAACAGACAAGAGGCACCTGCACCTGTGACGGTGACGGTGAATTCAAATAATATGTTTCCATCACAACCGGGAACTGGTGTACCTGGGGTCTCCAATGCTCCAGTTTTCGCGCCTCAAGCATCGTCTGCACCGCCGCCCTACCAGCTGTACCAGCCAATGCCACCGACCGGGCATT	absent	absent	present	143	181	237	300
BaMasc_100	CCTTTGATGAAACATTTATTCAAGCATTATCTTCTCTGCCTAGGAAACCAAATCCTGTCAAAATTATATATAATCATCATACTAATAATAGTACTAATAATAGTACTAATAATAATAATAACAGTACTAACGCGCCTCCTGAGGTACTTCAAACGCTA	ACGATGCAAGCAAAAACGCAAGCACAAGTAATAGCACCACAAACGGTTCCCAACACTATTCAAACAGACAAGAGGCACCTGCACCTGTGACGGTGACGGTTCATTCAAACCATATGTTTCCATCACAACCGGCAACTGGTGTACCTGGGGTCTCCAACGCTCCAGTTTTCGCGCCTCAGGCACCGTCCGCGCCGCCGCCCTACCAGCCGTACCAGCCAATGCCACCGACCGGGCATT	absent	absent	present	158	196	237	300
BaMasc_101	CCTTTGATGATACACTTATTCAAGCATTATCTTCTCTGCCTAGGAAACCAAATCCTGTCAAAATTATATATAATCATCATAATCATACTAATAATAATAATAATAATAGTACTACTACTAATGCGCCTCCTGAGGTACTTCAAACGCTA	ACGACGTAAACAAGAACGCAAGCACAAGCAATAGCACAGTAAACGGCTCACAACAACACTATTCAAACAGGCAAGAGGCACCTGCACCTGTGACGGTGACAGTGAATTCAAATATGTTTCCACCACAACCTGGAACTGGTGTACCTGGGGTCTCTAATGCTCAAGTTTTCGCGCCTCAGGCACCATCCGCACCGCCACCCTACCAGCCGTATCAGCCAATGCCACCGACCGGGCATT	absent	absent	present	149	187	237	300
BaMasc_102	CATTTGATGAAACATTTATTCAAGCATTATCTTCTCTGCCTAGGAAACCAAATCCTGTCAAAATTATATATAATAATCATAATCATAATAATACTAATCATAATAATACTAATCATAATAATACCAATGCGCCTCCTGAGGTACTTCAAACGCTA	ACGACGTAAACAAAAACGCAAGCACAAGCAATAGCACAGTAAACGGCTCACAGCAACACTATTCAAACAGGCAAGAGGTACCTGCACCTGTGACGGTGACAGTGAATTCAAATATGTTTCCACCACAATCCGGAACCAGTGTACCTGGGGTCCCCACTACTCCGGTGTTTACGCCACAGGCACCATCCGCACCGCCGCCCTACCAGCCGTACCAGCCAATGCCACCGACAGGGCATT	absent	absent	present	155	193	237	300
BaMasc_103	CATTTGATGAAACATTTATTCAAGCATTATCTTCTCTGCCCAGGAAACCAAATCCTGTCAAAATCATATATCATAATCATAATAATAATTCTAATAATAATACTAATAATGCGCCTCCTGAGGTACTTCAAACGCTA	ACGATGCAAACAAAAACGCAAGCACAAGTAATAGCACCACAAACGGTTCCCAACACTATTCAAACAGACAAGAGGCACCTGCACCTGTGACGGTGACGGTTCATTCAAACCATATGTTTCCATCACAACCGGGAACTGGTGTACCTGGGGTCTCTAATGCTCAAGTTTTCGCGCCTCAGGCACCGTCCGCGCCGCCGCCTTACCAGCCGTACCAGCCAATGCCACCGACCGGGCATT	absent	absent	present	137	175	237	300
BaMasc_104	AATTTGATGAAACATTTTTTCAAGCAATATCTTCTCTGCCTAGGAAACCAAATCCTGTTAAAATTATATATCATAATAATAGTAATAGTAATAATAGTACAAATGCGCCTCCTGAGGTACTTCAAACGCTA	ACCCAGATGTAAACAAGAACGCAAGCACAAGCAATAGCAACATAAACGGCTCTCAACACTATTCAAACAGGCAAGAAGCACCTGCACCTGTGACGGTGACGGTTAATTCGAGTATGTTTCCACCATCGCAAGGAACTGGTGTACCTGGGGTCCCCACTGCTCCGGTGTTTACGCCACAGGCACCATCCGCACCGCCGCCCTACCAGCCGTACCAACCAATGCCACCGACAGGGCATT	absent	absent	present	131	169	237	300
BaMasc_105	CCTTTGATGAAACATTTATTCAAGCATTATCTTCTCTGCCTAGGAAACCAAATCCTGTCAAAATTATATATAATAATACTAATAATAGTACTAATAGTACTAATGCGCCTCCTGAGGTACTTCAAACGCTA	ACTCAGATGTAAACAAAAACACAAGCAATAGCACAGTAAACGGCTCACAGCAATACTATTCAAATAGGCAAGAGGCACCTGCACCTGTGACAGTGAACGTGAATTCAAGTATGTTTCCATCACAATCGGGAGCTACTGTACCAGGCGTCCCCACTGCTCCAGTCTTCGCGTCTCAGGCACCGTCTGCACCGCCGCCATACCAGCCGTACCAGCCAATGCCGCCGACCGGCCATT	absent	absent	present	131	169	234	297
BaMasc_106	CCTTTGATGAAACGTTTTTTCAAGCATTATCTTCTCTGCCTAGGAAACCAAATCCTGTCAAAATTATATATCATAATACTAATAATAATCATACTAATAATACTAATAATACCAATAATAGTACTAATGCGCCTCCTGAGGTACTTCAAACGCTA	ACGATACAAACAAAAACGCAAGCACAAGTAATAGCACCATAAATGGTTCCCAACAGTATACAAACAGGCAAGAGGCACCTGCACCTGTGACGGTGACGGTTCATTCAAACCATATGTTTCCATCACAACCGGGAACTGGTGTACCTGGGGTCTCCAATGCTCCAGTTTTCGCGCCTCAGGCACCGTCCGCGCCGCCGCCTTACCAGCCGTACCAGCCAATGCCATCGACCGGGCATT	absent	absent	present	155	193	237	300
BaMasc_107	CCTTTGATGAAACATTTATTCAAGCATTATCTTCTCTGCCTAGGAAACCAAATCCTGTCAAAATTATATATCATAATCATAATAATAATAATAGTACTAATAATAATAGTACTAATGCGCCTCCTGAGGTACTTCAAACGCTA	ACGATGCAAATAAAAACGCAAGCACAAGTAATAGCACCACAAATGGTTCCCAACACTATTCAAACAGACAAGAGGCACCTGCACCTGTGACGGTTCATTCAAACCATATGTTTCCATCACAACCGGGAACTGGTGTACCTGGGGTCTCTAATGCTCAAGTTTTCGCGCCTCAGGCACCATCCGCACCGCCACCCTACCAGCCGTATCAGCCAATGCCACCGACGGGACATT	absent	absent	present	143	181	231	294
BaMasc_108	GCTTTGATGATACATTAATTCAAGCATTGTCTTCTCTGCCTAGAAAACCAAATCCTGTCAAAATTATAAATAATTATAATAATAGTACTAATAATAATAGTACAAATGCGCCTCCTGAGGTACTTCAAACGCTA	ACCCAGATCTAAACAAAAACGCAAGCACAAGCAACAGCACTATAAACGGCTCCCAACATTATTCAAACAGGCAAGAGGCACCTCCACCTGTGACAGTGACGGTGCATTCCAATATGTTTCCACCTTCCCAAGGAACTGGTGTACCTAGGGAACCCAATGCTCCGGGGTTTGCGCCTCCGGCACCGTCTGCACCGCCGCCCTACCAGCCGTACCAGCCAATGCCACCTACTGGGCATT	absent	absent	present	134	172	237	300
BaMasc_109	CCTTTGAAGAAACATTTATTCAAGCATTATCTTCTCTGCCTAGGAAACCAAATCCTGTCAAAATTATATACAATCATAATACTAATCATACTAATCATCATACTAATCATAATACTAATAGTACTAATGCGCCTCCTGAGGTACTTCAAACACTA	ACCCAGATATAAACAAAAACGCAAGCACAAGCAATAGCACAATAAACGGCTCCCAACACTATTCAAACAGGCAGGAGGCACCTGCACCTGTGACGGTGAACGTGAATTCAAGTATGTTTCCATCACAACCGGGAACTGGTGTCTCTGGGGTCACCACTGCTCCAGTCTTCGCGCCTCAAGCATCGTCTGCACCGCCGCCCTACCAGCCGTACCAGCCAATGCCACCGACTGGGCATT	absent	absent	present	155	193	237	300
BaMasc_110	CCTTTGATGAAACATTTATTCAAGCATTATCTTCTCTGCCTAGGAAACCAAATCCTGTCAAAATTATATACAATCATAATACTAATAATAATAATAATACTAATAATACTAATGCGTCTCCTGAGGTACTTCAAACGCTA	ACCCAGATATACACAAAAACGCAAGCACAAGCAATAGCACAATAAACGGCTCCCAACACTATTCAAACAGGCAAGAGGCACCTGCACCCGTGACAGTGAATGTGAATGCAAGTAATATGTTTCCATCACAACCGGGAACTGGTGTCCCTGGGGTCACCACTGCTCCAGTCTTCGCGCCTCAAGCATCGTCTGCACCGCCGCCCTACCAGCCGTACCAGCCAATGCCACCGACCGGCCATT	absent	absent	present	140	178	240	303
BaMasc_111	CATTTGATGAAACATTTATTCAAGCATTATCGTCTCTGCCTAGGAAACCAAATCCTGTCAAAATTATATATAATAATCATAATCATAATAGTAATAATAATAGTAATGCGCCTCCTGAGGTACTTCAAACGCTA	ACAATGCAAACAATAGCGCAAGCACAAGTAATAGCACCACAAATGGTTCCCAACACTATTCAAACAGACAAGAGGCACCTGCACCTGTGACGGTGACGGTTCATTCAAACCATATGTTTCCATCACAACCGGGAACTGGTGTACCTGGGGTCTCTAATGCTCAAGTTTTCGCGCCTCAGGCACCATCCGCACCGCCACCCTACCAGCCGTATCAGCCAATGCCACCGACCGGGCATT	absent	absent	present	134	172	237	300
BaMasc_112	CCTTTGATGAAACATTTATTCAAGCATTATCTTCTCTGCCCAGGAAACCAAATCCTGTCAAAATTATATATCATAATCATAATAATCATAATAATAATACTAATAATACTAATAATAATGCGCCTCCTGAGGTACTTCAAACGCTA	ACGATGCAAACAAAAACGCAAGCACAAGTAATAGCACCATAAACGGTTCCCAACAGTATACAAACAGGCAAGAGGCACCTGTACCTGTGACAGTGAACGTAAATTCAAGTATGTTTCCATCACAACCGGGAACTGGTGTACCTGGGGTCTCTAATGCTCAAGTTTTCGCGCCGCAGGCACCATCCGCACCGCCACCCTACCAGCCGTATCAGTCAATGCCACCGACCGGGCATT	absent	absent	present	146	184	234	297
BaMasc_113	CCTTTGATGAAACATTTATTCAAGCATTCTCTTCACTGCCTAGGAAACCAAATCCTGTCAAAATTATATATAATCATAATCATAATAATAGTACTAATGCGCCTCCTGAGGTACTTCAAACGCTA	ACGATGCAAACAAAAACGCAAACACAAGTAATAGCACCACAAATGGTTCCCAACACTATTCAAACAGACAAGAGGCAGCTGCACCTGTGACGGTGACGGTTCATTCAAACCATATGTTTCCATCACAACCGGGAACTGATGTACCTGGGGTCTCTAATGCTCAAGTTTTCGCGCCTCAGGCACCATCCGCACCGCCACCCTACCAGCCGTATCAGCCAATGCCACCGACCGGACATT	absent	absent	present	125	163	237	300
BaMasc_114	CTTTTGAAGAAACATTTATTCAAGCATTATCTTCTCTGCCTAGGAAACCAAATCCTGTCAAAATTATATATAATCATAATAATAATAATAATAGTACTAATAATAGTACTAACGCGCCTCCTGAGGTACTTCAAACACTA	ACGATGCAAACAAAAACGCAAGCACAAGTAATAGCACTACAAATGGTTCCCAACACTATTCAAACAGACAAGAGGCACCTGCACCTGTGACGGTGACGGTTCATTCAAACCATATGTTTCCATCACAACCGGGAACTGGTGTACCTGGGGTCTCTAATGCTCAAGTTTTCGCGCCTCAGGCACCATCCGCACCGCCACCCTACCAGCCGTATCAGCCAATGCCACCGACCGGGCAAT	absent	absent	present	140	178	237	300
BaMasc_115	CATTTGATGAAACATTTATTCAAGCATTATCTTCTTTGCCTAGAAAACCAAATCCTGTCAAAATTATATATCATAATCATAATACTAATAATACTAATAATACTAATAATACTAATAATAATACTAATAGTACTAATGCGCCTCCTGAGGTACTTCAAACGCTA	ACGATGCAAACAAAAACGCAAGCACAAGTAATAGCACCATAAACGGTTCCCAACAGTATACAAACAGGCAAGAGGCACCTGTACCTGTGACAGTGAACGTAAATTCAAGTATGTTTCCATCACAACCGGGAACTGGTGTACCTGGGGTCTCTAATGCTCAAGTTTTCGCGCCGCAGGCACCATCCGCACCGCCACCCTACCAGCCGTATCAGTCAATGCCACCGACCGGGCATT	absent	absent	present	164	202	234	297
BaMasc_116	CCTTTGATGAAACATTTATTCAAGCATTATCTTCTCTGCCTAGGAAACCAAATCCTGTCAAAATTATATATAATACTAATAATAGTACTAATAATAATACTAATAATAATAGTACTAATGCGCCTCCTGAGGTACTTCAAACGCTA	ATCCAGATATAAACAAAAACGCAAGCACAAGCAATAGCACAATAAACGGCTCCCAACACTATTCAAACAGGCAAGAGGTACCTGCACCTGTGACAGTGAACGTGAATTCAAGTATGTTTCCATCACAACCGGGAACTGGTGTACCTGGGGTCTCTAATGCTCAAGTTTTCGCGCCTCAGGCACCATCCGCACCGCCACCCTACCAGCCGTATCAGCCAATGCCACCGACCGGGCATT	absent	absent	present	146	184	237	300
BaMasc_117	CCTTTGATGAAACGTTTTTTCAAGCATTATCTTCTCTGCCTAGGAAACCAAATCCTGTCAAAATTATATATCATAATACTAATAATAATACTAATAATACTAATGCGTCTCCTGAGGTACTTCAAACGCTA	ACCCAGATATAAACAAAAACGCAAGCACAAGCAATAGCACAATAAACGGCTCCCAACACTATTCAAACAGGCAAGAGGCACCTGCACCCGTGACAGTGAATGTGAATGCAAGTAATATGTTTCCATCACAACCGGGAACTGGTGTCCCTGGGGTCACCACTGCTCCAGTCTTCGCGCCTCAAGCATCGTCTGCACCGCCGCCCTACCAGCCGTACCAGCCAATGCCATCGACCGGCCATT	absent	absent	present	131	169	240	303
BaMasc_118	CATTTGATGAAACATTTATTCAAGCATTATCTTCTCTGCCTAGGAAACCAAATCCTGTCAAAATTATATATCATAATCATAATACTAATAATAGTACTAATAATAATACTACTAGTACTAATGCGCCGCCTGAGGTACTTCAAACGCTA	ACGATGCAAACAAAAACGCAAGCACAAGTAATAGCACCACAAATGGTTCCCAACACTATTTAAACAGACAAGAGGTACCTGCACCTGTGACGGTGACGGTGAATTCAAATAATATGTTTCCATCACAACCGGGAACTGGTGTCCCTGGGGTCACCACTGCTCCAGTCTTCGCGCCTCAAGCACCGTCCGCACCGCCGCCCTACCAGCCGTACCAGCCAATGCCGCCGACCGGCCATT	absent	absent	present	149	187	237	300
BaMasc_119	CATTTGATGAAACATTTATTCAAGCATTATCTTCTTTGCCTAGGAAACCAAATCCTGTCAAAATTATATATAACCATCATACTAATCATAATAGTAATAATAGTAATAATAGTAATGCGCCTCCTGAGGTGCTTCAAACGCTA	ACGATGCAAACAAAAACGCAAGCACAAGTAATAGCACCACAAATGGTTCCCAACACTATTCAAACAGACAAGAGGCACCTGCACCTGTGACGGTGACGGTGAATTCAAATCATATGTTTCCATCCCAAACGGGAACTGTACCTGGGGTCTCCAATGCTCCGGTGTTTGCGCCTCAAGCACCATCCGCACCGCCGCCCTACCAGCCGTACCAGCCAATGCCACCGACCGGCCATT	absent	absent	present	143	181	234	297
BaMasc_120	GATTTGATGAAACGTTTATTCAAGCATTATCTTCTCTGCCTAGGAAACCAAATCCTGTCAAAATTATATATCATAATCATAATACTAATAATAATAATAATAGTACTCATAATAATACTAATACAAATGCGCCTCCTGAGGTACTTCAAACGCTA	ACCCAGAAGTAAACAAAAACGCAAGCACAAGCAATAGCACAATAAACGGCTCCCAACACTATTCTAACAGGCAAGAGGCACCTGCACCTGTGACGGTGACGGTGCATTCCAATGTGTTTCCACCTTCCCATGAAACTGGTGTACCTGGGGTCCCCAATGTTCCGGGGTTTGCGCCTCCGGCACCGTCTGCACCGCCGCCCTACCAGCCGTACCAGCCAATGCCACCTACTGGGCATT	absent	absent	present	155	193	237	300
BaMasc_121	GCTTTGATGAAACATTTCTTCAGGCATTATCTTCTCTGCCTAGAAAAACAAATCCTGTTAAAATTATATATAATAATAATAATAATAGTAGTACTAATCATACAAATGCGCCTCCTGAGGTACTTCAAACACTA	ACGATGCAAACAAAAACGCAAGCACAAGTAATAGCACCACAAATGGTTCCCAACACTATTCAAACAGACAAGAGGCACCTGTGACGGTGACGGTGAATTCAAATCATATGTTTCCATCACAACCGGGAACTGGTGTACCTGGGGTCTCTAATGCTCAAGTTTTCGCGCCTCAGGCACCATCCGCACCGCCACCCTACCAGCCGTATCAGCCAATGCCACCGACCGGGCATT	absent	absent	present	134	172	231	294
BaMasc_122	CCTTTGATGAAACATTTATTCAAGCATTATCTTCTCTACCTAGGAAACCAAATCCTGTCAAAATTATATATAATAATCATAATAATACTAATAATAATAATACTAATGCGCCTCCTGAGGTACTTCAAACACTA	ACGATGCAAACAAAAACGCAAGCACAAGTAATAGCACCACAAACGGTTCCCAACACTATTCAAACAGACAAGAGGTACCTGCACCTGTGACGGTGACGGTGAATTCAAATCATATGTTTCCATCACAACCGGGAACTGGTGTACCTGGGGTCTCCAATGCTCCAGTTTTCGCGCCTCAGGCACCGTCTGCACCGCCGCCCTACCAGCCGTACCAGCCAATGCCGCCGACCAGCCATT	absent	absent	present	134	172	237	300
BaMasc_123	CATTTGATGAAACATTTATTCAAGCATTATCTTCTCTGCCTAGAAAACCAAATCCTGTCAAAATTATATATCATAATCATAATACTAATAATACTAATAATAGTACTAATAATAATAGTACTAATGCGCCTCCTGAGGTACTTCAAACGCTA	ACGATGCAAACAAAAACGCAAGCACAAGTAATAGCACCACAAATGGTTCCCAACACTATTCAAATAGACAAGAGGCACCTGCACCTGTGACGGTGACGGTTCATTCAAACCATATGTTTCCATCACAACCGGGAACTGGTGTACCTGGGGTCTCCAACGCTCCAGTTTTCGCGCCGCAGGCACCATCCGCACCGCCACCCTACCAGCCGTATCAGTCAATGCCACCGACCGGGCATT	absent	absent	present	152	190	237	300
BaMasc_124	CATTTGATGAAACATTTATTCAAGCATTATCTTCTCTGCCTAGGAAACCAAATCCTGTCAAAATTATATATAATCATAATAATAGTACTAATAATACTAATAATAATAGTAATGCGCCTCCTGAGGTACTTCAAACGCTA	ACCCCGATATAAACAAAAACGCAAGCACAAGCAATAGCACAATAAACGGCTCCCAACACTATTCGAACAGGCAAGAGGCACCTGCACCCGTGACAGTGAATGTGAATGCAAGTAATATGTTTCCATCACAACCGGGAACTGGTGTCCCTGGGGTCACCACTGCTCCAGTCTTCGCGCCTCAAGCATCGTCTGCACCGCCGCCCTACCAGCCGTACCAGCCAATGCCACCGACCGGCCATT	absent	absent	present	140	178	240	303
BaMasc_125	CCTTTGATGAAACATTTATTCAAGCATTATCTTCTCTGCCTAGGAAACCAAATCCTGTCAAAATTATATATCATAATCATACTAATAATACTAATAATACTAATAATAATAATAATAATAATAGTACTAATGCGCCTCCTGAGGTACTTCAAACGCTA	ACGATGCAAACAAAAACGCAAGCACAAGTAATAGCACCACAAATGGTTCCCAACACTATTCAAACAGACAAGAGGCACCTGCACCTGTGACGGTGACGGTTCATTCAAACCATATGTTTCCATCACAACCGGGAACTGGTGTACCTGGGGTCTCTAATGCTCAAGTTTTCGCGCCTCCGGCACCGTCCGCGCCGCCGCCATACCAGCCATATCAGCCAATGCCACCGACCGGACATT	absent	absent	present	158	196	237	300
BaMasc_126	CATTTGATGAAACATTTATTCAAGCATTATCTTCTCTGCCTAGGAAACCAAATCCTGTCAAAATTATATATCATAATCATAATAATACTAATAATACTAATAATAGTACTAATAATAATAGTACTAATGCGCCTCCTGAGGTACTTCAAACGCTA	ACCCAGATATAAACAAAAACGCAAGCACAAGCAATAGCACAATAAACGGCTCCCAACACTATTCAAACAGACAAGAGGTACCTGTACCTGTGACAGTGAACGTAAATTCGAGTATGTTTCCATCACAACCGGGGACTGGTGTACCTGGGGTCTCCAATGCTCCAGTTTTCGCGCCTCAAGCACCATCCGCGCCGCCACCCTACCAGCCGTATCAGCCAATGCCACCGACCGGCCATT	absent	absent	present	155	193	237	300
BaMasc_127	CATTTGATGAAACATTTATTCAAGCATTATCTTCTCTGCCTAGGAAACCAAATCCTGTCAAAATTATATATAATCATCATAATACTAATAATAATAATAATAACAGTACTAATGCGCCTCCTGAGGTACTTCAAACGCTA	ACGATGCAAACAAAAACGCAAGCACAAGTAATAGCACCACAAATGGTTCCCAACACTATTCAAACAGACAAGAGGCACCTGCACCTGTGACGGTGACGGTTCATTCAAATCATATGTTTCCATCACAACCGGGAGCTACTGTACCGGGGGTTCCCACTGCTCCAGTCTTCGCGCCTCAAGCACCGTCCGCACCGCCGCCCTACCAGCCGTACCAGCCAATGCCGCCGACCGGCCATT	absent	absent	present	140	178	237	300
BaMasc_128	CCTTTGATGAAACATTTATTCAAGCATTATCTTCTCTGCCTAGGAAACCAAATCCTGTCAAAATTATATATAATCATAATACTAATCATAATAGTACTAATAATAGTACTAATGCGCCTCCTGAGGTACTTCAAACGCTA	ACGACGTAAACAAAAACGCAAGCACAAGCAATAACACAGTAAATGGCTCACAACAACACTATTCAAACAGGCAAGAGGCACCTGTGCCCGTCACAGTGAACGTGAATTCAAGTAATGTGTTTCCATCACAATCCGGAACCGGTGTACCTGGGGTCCCCACTGCTCCGGTGTTTACGCCACAGGCACCATCCGCACCGCCGCCCTACCAGCCGTACCAGCCAATGCCACCTACCGGCCATT	absent	absent	present	140	178	240	303
BaMasc_129	GATTTGATGAAACATTTATTCAAGCATTATCATCTCTGCCTAGAAAACCAAATCCTGTCAAAATTATAAAAAATTACTATAATACTAATAATAGTACTAATAGTACAAATGCGCCTCCTGAGGTACTTCAAACGCTA	ACCCAGATGTAAACAGAAACGCAAGCAATAGCACAGTGAACGGTTCCCAAAACTATTCAAACAGGCAAGATGCACCTGTACCTGTAACGGTGACAGGGAATTCAAGTATGTTTCCATCACAATCGGGAACTGTTGTCCCTGGGGTCCCCACTGCTCCGATGTTTGCGCCTTCGGCACCGTCCGCGCCGCCGCCCTACCAGCCGTACCAGCCAATTCCAACAACTGGGCATT	absent	absent	present	137	175	231	294
BaMasc_130	CATTTGATGAAACATTTATTCAAGCATTATCTTCTCTGCCTAGAAAACCAAATCCTGTCAAAATTATATATCATAATCATACTAATAATAATAATAATAGTACTAATGCGCCTCCTGAGGTACTTCAAACGCTA	ACGACGTAAACAAAAACGCAAGCACAAGCTCCCAACACTATTCAAACAGGCAAGAGGTACCTGTGCCCGTCACAGTGAACGTGAATTCAAGTAATGTGTTTCCATCACAATCTGGAACCGGTGTACCTGGTGTCCCCACTGCTCCGGTGTTTACGCCACAGGCACCATCCGCACCGCCGCCCTACCAGCCGTATCAGCCAATGCCACCGACCGGGCATT	absent	absent	present	134	172	219	282
BaMasc_131	CCTTTGATGAAACATTTATTCAAGCATTATCTTCTCTGCCTAGGAAACCAAATCCTGTCAAAATTATATATCATAATCATAATAATACTAATAATACTAATAATAGTAATGCGCCTCCTGAGGTACTTCAAACGTTA	ACGATGTAAACAAAAACGCCAGCACAAGCAATAGCACAGTAAACGGCTCACAACAACACTATTCAAACAGGCAAGAGGCACCTGTGCCCGTCACAGTGAACGTGAATTCAAGTAATGTGTTTCCATCACAATCCGGAACTGGAGTACCAGTCCCCACTGCTCCGGTGTTTACGCCACAGGCACCATCCGCACCTCCACCCTACCAGCCGTATCAGCCACCGACTGGCCATT	absent	absent	present	137	175	231	294
BaMasc_132	CCTTTGATGAAACATTTATTCAAGCGTTATCTTCGCTGCCTCGGAAACCAAATCCTGTCAAAATTATATATAATAATAATCATACTAATCATACTAATCATACTAATAATAATAGTACGAATGCGCCTCCTGAGGTACTACAAACGCTA	ACGATGCAAACAAAAACGCAAGCACAAGTAATAGCACCACAAATGGTTCCCAACACTATTCAAACAGACAAGAGGTACCTGCACCTGTGACGGTGACGGTTCATTCAAACCATATGTTTCCATCACAACCGGGAACTGGTGTACCTGGGGTCTCCAATGCTCCAGTTTTCGCGCCTCAGGCACCGTCCGCGCCGCCGCCTTACCAGCCGTACCAGCCAATGCCACCGACCGGCCATT	absent	absent	present	149	187	237	300
BaMasc_133	CCTTTGATGAAACATTTATTCAAGCATTATCTTCTCTGCCTAGGAAACCAAATCCTGTCAAAATTATATATCATAATACTAATAATAATAATAATAGTACTAATAATACTAATGCGCCTCCTGAGGTACTTCAAACGCTA	ACGATGCAAACAAAAACGCAAGCACAAGTAATAGCACCACAAACGGTTCCCAACACTATTCAAACAGACAAGAGGTACCTGCACCTGTGACGGTGAACGTGAATTCAAGTATGTTTCCATCACAACCGGGACCTGGTGTCCCTGGGGTCACCACTGCTACAGTCTTCGCGCCTCAAGCATCGTCTGCACCGCCACCCTACCAGCCGTACCAGCCAATGCCACCGACTGGACATT	absent	absent	present	140	178	234	297
BaMasc_134	CCTTTGATGAAACATTTATTCAAGCATTATCTTCTCTGCCTAGGAAACCAAATCCTGTCAAAATTATATATAATAATAATAATAATAGTAATAATAGTGCGCCTCCTGAGGTACTTCAAACGCTA	ACGATGCAAACAAAAACGCAAGCACAAGTAATAGCACCACAAATGGTTCCCAACACTATTCAAACAGACAAGAGGCACCTGCACCTGTGACGGTGACGGTGAATTCAAATCATATGTTTCCATCACAATCGGGAACTGGTGTACCTGGGGTCTCCAATGCTCCAGTCTTCGCGCCTCAGGCACCATCTGCACCGCCGCCCTACCAGCCGTACCAGCCAATGCCGCCAACCGGACATT	absent	absent	present	125	163	237	300
BaMasc_135	CCTTTGATGAAACATTTATTCAAGCATTATCTTCTCTGCCTAGGAAACCAAATCCTGTCAAAATTATATATCATAATCATAATAATCATACTAATACTAATAATACTAATAATAGTAATGCGCCTCCTGAGGTACTTCAAACGTTA	ACCCAGATATAAACAAAAACGCAAGCACAAGCAATAGCACAATAAACGGCTCCCAACACTATTCAAACAGGCAAGAGGCACCTGCACCCGTGACAGTGAATGTGAATGCAAGTAATATGTTTCCATCACAACCGGGAACTGGTGTACCTGTGGGTACTTCAGCTCCGGTATTCGCGTCTCAAGCACCAACCGCGCCGCCGCCCTACCAGCCGTACCAGCCAATGCCACCTACCGGACATT	absent	absent	present	146	184	240	303
BaMasc_136	CCTTTGATGAAACATTTATTCAAGCATTATCTTCTCTGCCTAGGAAACCAAATCCTGTCAAAATTATATATAATCATACTAATCATACTAATCATACTAATCATAGTAATGCGCCTCCTGAGGTACTTCAAACGCTA	ACGATGCAAACAAAAACGCAAGCACAAGTAATAGCACCATAAACGGTTCCCAACAGTATACAAACAGGCAAGAGGCACCTGTACCTGTGACAGTGAACGTAAATTCAAATATGTTTCCATCACAACCGGGAACTGGTATACCTGGGGTCTCTAATGCTCAAGTTTTCGCGCCTCAGGCACCATCCGCACCGCCACCCTACCAGCCGTATCAGCCAATGCCACCGACCGGGCATT	absent	absent	present	137	175	234	297
BaMasc_137	CATTTGATGAAACATTTATTCAAGCATTATCTTCTCTGCCTAGGAAACCAAATCCTGTCAAAATTATATATAATCACCATAATAATACTAATAATAGTACTAATGCGCCTCCTGAGGTACTTCAAACGCTA	ACGATGCAAACAAAAACGCAAGCACAAGTAATAGCACCACAAACGGTTCCCAACAGTATACAAACAGGCAAGACGCACCTGCACCTGTGACAGTGAACGTAAATTCAAGTATGTTTCCATCACAACCGGGAACTGGTGTACCTGGGGTCTCTAATGCTCAAGTTTTCGCGCCTCAGGCACCATCCGCACCGCCACCCTACCAGCCGTATCAGCCAATGCCACCGACCGGGCATT	absent	absent	present	131	169	234	297
BaMasc_138	CCTTTGATGAAACATTTATTCAAGCATTATCTTCTCTGCCAAGGAAACCAAATCCTGTGAAAATTATATATAATCATAATACTAATACTAATCATAATAGTACTAATGCGCCTCCTGAGGTACTTCAAACGCTA	ACGATGCAAACAAAAACGCAAGCACAAGTAATAGCACCACAAACGGTTCCCAACACTATTCAAACAGACAAGAGGCACCTGTGCCCGTCACAGTGAACGTGAATTCAAGTAATGTGTTTCCATCACAATCCGGAACCGGTGTACCTGGGGGGGTCCCCACTGCTCCGGTGTTTACGCCACAGGCACCATCCGCACCGCCACCCTACCAGCCGTATCAGCCAATGCCACCGACCGGGCATT	absent	absent	present	134	172	240	303
BaMasc_139	CCTTTGATGAAACATTTATTCAAGCATTATCTTCTTTGCCTAGGAAATCAAATCCTGTTAAAATTATATATAATAATCATAATCATACTAATCATAATAATAATAGTAATAACAATAGTAATGCGCCTCCTGAGGTACTTCAAACGCTA	ACGACGTAAACAAAAATGCAAGCACAAGCACTAGCACAATAAACGGCTCCCAACACTATTCAAACAGGCAAGAGGCACCTGTGCCCGTCACAGTGAACGTGAATTCAAGTAATGTGTTTCCATCACAATCCGGAACCGGTGTACCTGGGGTCCCCACTGCTCCGGTGTTTACGCCACAGGCACCATCCGCGCCGCCGCCCTACCAGCCGTACCAGCCAATGCCACCAACCGGGCATT	absent	absent	present	149	187	237	300
BaMasc_140	CCTTTGATGAAACATTTATTCAAGCATTATCTTCTCTGCCTAGAAAACCAAATCCTGTCAAAATTATATATCATAATCATAATAATACTAATAATACTAATCATAGTAATGCGCCTCCCGAGGTACTTCAAACGCTA	ACGATGCAAACAAAAACGCAAGCACAAGTAATAGCACTACAAACGGTTCCCAACACTATTCAAACAGACAAGAGGCACCTGCGCCTGTGACGGTGAACGTCAATTCAAGTATGTTTCCATCACAACCGGGAACTGGTGTCCCTGGGGTCACCACTGCTCCAGTCTTCGCGCCTCAAGCATCGTCTGCGCCGCCGCCCTACCAGCCGTACCAGCCAATGCCACCGACCGGCCATT	absent	absent	present	137	175	234	297
BaMasc_141	CCTTTGATGAAACATTTATTCAAGCATTATCTTCTCTGCCTAGGAAACCAAATCCTGTCAAAATTATATATAACCATAATACTAATAATAATAGTACTCATAGTACGAATGCGCCTCCTGAAGTACTTCAAACGCTA	ACGATGCAAACAAAAACGCAAGCACAAGTAATAGCACCACAAATGGTTCCCAACACTATTCAAACAGACAAGAGGCACCTGCACCTGTGACGGTGACGGTTCATTCAAATCATATGTTTCCATCACAACCGGGAGCTACTGTACCGGGGGTTCCCACTGCTCCAGTCTTCGCGCCTCAAGCACCGTCCGCACCGCCGCCCTACCAGCCGTACCAGCCAATGCCGCCGACCGGCCATT	absent	absent	present	137	175	237	300
BaMasc_142	CCTTTGATGAAACATTTATTCAAGCATTATCTTCTCTGCCTAGGAAACCAAATCCTGTCAAAATTATATATAATCATACTAATCATAATAATAGTACTAATAATAGTACTAATAATAGTAATGCGCCTCCTGAGGTACTTCAAACGCTA	ACGATGCAAATAAAAACGCAAGCACAAGTAATAGCACCACAAATGGTTCCCAACACTTTTCAAACAGACAAGAGGTACCTGCACCTGTGACGGTGACGGTGAATTCAAATCATATGTTTCCATCACAACCGGGAACTGGTGTACCTGGGGTCTCTAATGCTCAAGTTTTCGCGCCTCAGGCACCATCCGCACCGCCACCCTACCAGCCGTATCAGCCAATGCCACCGACCGGGCATT	absent	absent	present	149	187	237	300
BaMasc_143	GCTTTGATGAAACATTTCTTCAGGCATTATCTTCTCTGCCTAGAAAAACAAATCCTGTTAAAATTATATATAATAATAATAATAGTAGTACTAATCATACAAATGCGCCTCCTGAGGTACTTCAAACACTA	ACGATGCAAACAAAAACGCAAGCACAAGTAATAGCACCACAAATGGTTCCCAACACTATTCAAACAGACAAGAGGCACCTGTGACGGTGACGGTGAATTCAAATCATATGTTTCCATCACAACCGGGAACTGGTGTACCTGGGGTCTCTAATGCTCAAGTTTTCGCGCCTCAGGCACCATCCGCACCGCCACCCTACCAGCCGTATCAGCCAATGCCACCGACCGGGCATT	absent	absent	present	131	169	231	294
BaMasc_144	CATTTGATGAAACATTTATTCAAGCATTATCTTCTCTGCCTAGGAAACCAAATCCTGTCAAAATTATATATAATCATAATAATCATAATACTAATAATAATACTAATAATACTAATGCGCCTCCTGAGGTACTTCAAACGCTA	ATCCAGATATAAACAAAAACGCAAGCACAAGCAATAGCACAATAAACGGCTCCCAACACTATTCAAACAGGCAAGAGGTACCTGCACCTGTGACAGTGAACGTGAATTCAAGTATGTTTCCATCACAACCGGGAACTGGTGTACCTGGGGTCTCTAATGCTCAAGTTTTCGCGCCTCAGGCACCATCCGCACCGCCACCCTACCAGCCGTATCAGCCAATGCCACCGACCGGACATT	absent	absent	present	143	181	237	300
BaMasc_145	CATTTGATGAAACATTTATTCAAGCATTATCTTCTCTGCCTAGGAAACCAAATCCTGTCAAAATTATATATCATAATCATACTAATAATAATAATAGTACTAATAGTACCAATGCGCCTCCTGAGGTACTTCAAACACTA	ACGATGCAAACAAAAACGCAAGCACAAGTAATAGCACCACAAACGGTTCCCAACACTATTCAAACAGACAAGAGGTACCTGCACCTGTGACGGTGACGGTGAATTCAAATCATATGTTTCCATCACAACCGGGAACTGGTGTACCTGGGGTCTCCAATGCTCCAGTTTTCGCGCCTCAGGCACCGTCCGCGCCACCGCCCTACCAGCCGTACCAACCAATGCCACCGACAGGGCATT	absent	absent	present	140	178	237	300
BaMasc_146	CATTTGATGAAACATTTATTCAAGCATTATCTTCTCTGCCTAGGAAACCAAATCCTGTCAAAATTATATATAATAATCATAATCATAATAATAGTACTAATAATAGTACTAATGCGCCTCCTGAGGTACTTCAAACGCTA	ATCCAGATATAAACAAAAACGCAAGCACAAGCAATAGCACAGTAAACGGCTCACAACAACACTATTCAAACAGGCAAGAGGTACCTGCACCTGTGACGGTGACAGTGAATTCAAATATGTTTCCACCACAATCCGGAACCAGTGTACCTGGGGTCCCCACTACTCCGGTGTTTACGCCACAGGCACCATCCGCACCGCCGCCCTACCAGCCGTACCAGCCAATGCCACCGACAGGGCATT	absent	absent	present	140	178	240	303
BaMasc_147	GCTTTGATGAAACATTTATTCAGGCATTATCTTCTCTGCCTAGGAAAACAAATCCTGTCAAAATTATATATAATACTAATAATAATAATAGTACGCCTCCTGAGGTATTTCAAACGCTA	ACGATGTAAACAAAAACGCAAGCACAAGTAATAGCACCACAAATGGTTCCCAACACTATTCAAACAGACAAGAGGTACCTGCACCTGTGACGGTGACGGTGAATTCAAATCATATGTTTCCATCACAACCGGGAACTGGTGTACCTGGGGTCTCCAATGCTACAGTTTTCGCGCCTCAGGCACCGTCTGCACCGCCGCCCTACCAGCCGTACCAGCCAATGCCACCGAGCGGGCATT	absent	absent	present	119	157	237	300
BaMasc_148	CCTTGGATGATACATTTATTCAAGCATTAACTTCTCTGCCTAGGAAACCAAATCCTGTCAAAATTATATATAATAATCATAATCATAATACTAATCATACTAATAATAGTAATGCGCCTCCTGAGGTACTTCAAACGTTA	ATGAAGTAAACAAAAACGCAGGTACAAGCAACAGCACAGTAAACGGCTCACAACAACACTATTCAAACAGGCAAGAGGCACCTGCACCTGTGACGGTGACAGTGAATTCAAATATGTTTCCACCACAACCGGGAACTGGTGTACCTGGGGTCGCTAATGCTCAAGTTTTCGCGCCTCAGGCACCATCCGCACCGCCACCCTACCAGCCGTATCAGCCAATGCCACCGACCGGACATT	absent	absent	present	140	178	237	300
BaMasc_149	CATTTGATGAAACATTTATTCAAGCATTATCTTCTCTGCCTAGGAAACCAAATCCTGTCAAAATTATATATCATAATCATAATAATAATAGTACTAATAATAATAGTACTAATGCGCCTCCTGAGGTACTTCAAACGCTA	ACGATGCAAACAAAAACGCAAGCACAAGTAATAGCACCACAAATGGTTCCCAACACTATTCAAACAGACAAGAGGTACCTGCACCTGTGACGGTGACGGTGAATTCAAATCATATGTTTCCATCACAACCGGGAACTGGTGTACCTGGGGTCTCCAATGCTCCAGTTTTCGCGCCTCAGGCACCGTCTGCACCGCCGCCCTACCAGCCGTATCAGCCAATGCCACCGACCGGGCATT	absent	absent	present	140	178	237	300
BaMasc_150	GTTTAGATGAAACATTCATTCAAGCATTGTCTTCTCTGCCTAGAAAACCAAATCCTGTCAAAATAATATATCATAATCATAATAATACTAATAATAGTACTAATACTACGAACGCGCCTCCTGAGGTATTCCAAACGCTA	ACCCAGATGTAAACAGAAACGCAAGCACAAGCAATAGCACCGTAAACGGCTCACAACAATATTCGAACAGGCAAGAGGCACCTGCACCTGTGACAGTAACAGTGAATTCGAGTATGTTTCCACCACAACCGGGAACTGGTGTACCTGGGGTCGCGATTGGTCCGGTGTTCGCCCCTCAAGCACCGTCCGCGCCGCCGCCCTACCAGCCTTATCAGCCAATGCCACCTACTGGGCATT	absent	absent	present	140	178	237	300
BaMasc_151	CATTTGATGAAACATTTATTCAAGCATTATCTTCTCTGCCTAGGAAACCAAATCCTGTCAAAATTATATATCATAATCATAATACTAATAATAATAGTACTAATCATAATAGTACTAATGCGCCTCCTGAGGTACTTCAAACGCTA	ACGATGCAAACAAAAACGCAAGCACAAGTAATAGCACCACAAATGGTTCCCAACACTATTCAAACAGACAAGAGGCACCTGCACCTGTGACGGTGACGGTGAATTCAAATCATATGTTTCCATCACAACCGGGAGCTACTGTACCGGGGGTTCCCACTGCTCCAGTCTTCGCGCCTCAAGCACCGTCCGCACCGCCGCCCTACCAGCCGTACCAGCCAATGCCGCCGACCGGCCATT	absent	absent	present	146	184	237	300
BaMasc_152	GATTTGATGAAACATTTATTCAAGCATTATCTTCTCTACCTAGGAAAGCTAATCCTGTCAAAATTATATATCATAATAATAATAATAGTACTCATAATAGTACTAATACAAATGCACCTCCTGAGGTACTTCAAACACTA	ACTCAGATGTTAACAAAAATGCAAGCACAAGCAATAGCACAGTAAACGGCTCTCAACACTATTCAAACAGGCAAGAGGCACCCGTGACAGTGAATGTGAATTCAAGTAATATGTTTCCATCACAACCGGGTACTGGTGTACCTGTGTGTGCTTCAGCTCCGATTTTCGCGCCTCCGGCACCGTCCGCACCGCCGCCATACCAGCCGTACCAGCCAATGCCACCTACTGGGCATT	absent	absent	present	140	178	234	297
BaMasc_153	CCTTTGATGAAACATTTATTCAAGCATTATCTTCTCTGCCTAGGAAACCAAATCCTGTCAAAATTATATATCATAATCATAATAATACTAATAATAATAATAGTACTAATAATACTAATGCGCCTCCTGAGGTACTTCAAACGCTA	ACCCAGATATAAACAAAAACGCAAGCACAAGCAATAGTACAATAAACGGCTCCCAACACTATTCAAACAGGCAAGAGGCACCTGCACCTGTGACAGTGAACGTGAATTCAAGTATGTTTCCATCACAACCGGGAACTGGTGTCCCTGGGGTCACCACTGCTCCGGTCTTCGCGTCTCAGGCACCGTCCGCACCGCCGCCCTACCAGCCGTACCAACCAATGCCACCGACCGGCCATT	absent	absent	present	146	184	237	300
BaMasc_154	CATTTGATGAAACATTTATTCAAGCATTATCTTCTCTGCCTAGGAAACCAAATCCTGTCAAAATTATATATCATAATCATAATAATACTAATAATAGTAATAATAGTAATGCGCCTCCTGAGGTACTTCAAACGCTA	ACGATGCAAACAAAAACGCAAGCACAAGTAATAGCACCACAAACGGTTCCCAACACTATTCAAACAGACAAGAGGTACCTGCACCTGTGACGGTGACGGTGAATTCAAATCATATGTTTCCATCACAACCGGGAACTGGCGTACCTGGGGTCTCCAATGCTCCAGTTTTCGCGCCTCAGGCACCGTCTGCACCGCCGCCCTACCAGCCGTACCAGCCAATGCCACCGAGCGGGCATT	absent	absent	present	137	175	237	300
BaMasc_155	CCTTTGATGAAACATTTATTCAAGCATTATCTTCTCGGCCTAGAAAACCAAATCCTGTCAAAATTATCTATCATAATCATAATACTAATAATAATGCGCCTCCTGAGGTACTTCAAACGCTA	ACGATGCAAACAAAAACGCAAGTACAAGTAATAGCACCACAAATGGTTCCCAACACTATTCAAACAGACAAGAGGTACCTGCACCTGTGACGGTGACGGTGAATTCAAATCATATGTTTCCATCACAACCGGGAACTGGTGTACCTGTGAGTGCTTCAGCTCCAGTATTCGCGCCTCAAGCACCATCCGCGCCTCCGCCCTACCAACCGTACCAGCCAATGCCACCAACCGGCCATT	absent	absent	present	122	160	237	300
BaMasc_156	CATTTGATGAAACATTTATTCAAGCATTATCTTCTCTGCCTAGGAAACCAAATCCTGTCAAAATTATATATAATAATCATAATCATAATACTACTAGTACTAATAATAATACTACTAGTACTAATGCGCCTCCTGAGGTACTTCAAACGCTA	ACGATGCAAATAAAAACGCAAGCACAAGTAATAGCACCACAAATGGTTCCCAACACTATTCAAACAGACAAGAGGTACCTGCACCTGTGACGGTGACGGTTCATTCAAACCATATGTTTGCATCACAACCGGGAACTGGTGTACCTGGGGTCTCTAATGCTCAAGTTTTCGCGCCTCAGGCACCATCCGCACCGCCACCCTACCAGCCGTATCAGCCAATGCCACCGACCGGGCATT	absent	absent	present	152	190	237	300
BaMasc_157	CCTTTGATGAAACATTTATTCAAGCATTATCTTCTCTGCCTAGAAAACCAAATCCTGTCAAAATTATATATAATCATCATACTAATAATAGTACTAATAATAATAATAGTAATGCGCCTCCTGAGGTACTTCAAACACTA	ACGATGCAAACAAAAACGCAACAAGCACAAGTAATAGCACCACAAACGGTTCCCAACACTATTCAAACAGACAAGAGGTACCTGCGCCTGTGACGGTGACGGTGAATTCAAATCGTATGTTTCCATCAGAACCGGGAACTGGTGCACCTGGGGTCTCTAATGCTCAAGTTTTCGCGCCTCAGGCACCATCCGCACCGCCGCCCTACCAGCCATACCAGCCAATGCAACCGACCGGACATT	absent	absent	present	140	178	240	303
BaMasc_158	CCTTTGATGAAACATTTATTCAAGCATTATCTTCTCTGCCTAGGAAACCAAATCCTGTCAAAATTATATATAATCATCATAATACTAATAATACTAATAATAATAATAACAGTACTAATGCGCCTCCTGAGGTACTTCAAACGCTA	ACGATGCAAACAAAAACGCAAGCACAAGTAATAGCACCACAAATGGTTCCCAACACTATTCAAACAGACAAGAGGCACCTGCACCTGTGACGGTGACGGTGAATTCAAATCATATGTTTCCATCCCAAACGGGAACTGTACCTGGGGTCTCCAATGCTCCGGTGTTTGCGCCTCAAGCACCATCCGCACCGCCGCCCTACCAGCCGTACCAGCCAATGCCACCGACCGGCCATT	absent	absent	present	146	184	234	297
BaMasc_159	GGTTTGATGAAACATTGATTCAAGCGTTGTCTTCTCTGCCTAGAAAACCTGTCAAAATTATATATCATAATCATAATAATCATACTAATAATACTAATAATAATAATAGTACTAATGCACCTCCTGAGGTACTTCAAACGCTA	ACCCAGATGTTAACAAAAACGCAAGCACAAGCAACAGCACTATAAATGGGTCCCAACACTATTCAAACAGGCAAGAGGCACCTGCACCTGTGACAGTGACAGTGCATTCAAATATGTTTCCACCACAACCGGGAACTGGTGTACCTGGAGTCTCCACTGCTCCTGTGTTTGCGCCTCCAGCACCGTCCGCGCCGCCGCCCTACCAGCCGTACCAGCCGATGCCACCTACCGGGCATT	absent	absent	present	143	181	237	300
BaMasc_160	CCTTTGATGAAACATTTATTCAAGCATTATCTACGCTGCCTAGAAAACCAAATCCTGTCAAAATTATATATAATAATAATCATACTAATAATAATCATACTAATAATAATCATAATAGTAATGCGCCTCCTGAGGTACTTCAAACGCTA	ACGACGCAAACAAAAACGCAAGCACAAGTAATAGCACCACAAATGGTTCCCAACACTATTCAAACAGACAAGAGGCATCTGCACCTGTGACGGTGACGGTTCATTCAAACCATATGTTTCCATCACAACCGGGAACTGGTGTACCTGGGGTCTCTAATGCTCAAGTTTTCGCGCCTCAGGCACCATCCGCACCGCCACCCTACCAGCCGTATCAGCCAATACCACCGACCGGGCATT	absent	absent	present	149	187	237	300
BaMasc_161	CCTTTGATGAAACATTTATTCAAGCATTATCTTCTCTACCTAGGAAACCAAATCCTGTCAAAATTATATATAATAATCATAATAATACTAATAATACTAATGCGCCTCCTGAGGTACTTCAAACACTA	ACGATGCAAACAAAAACGCAAGCACAAGTAATAGCACCACAAACGGTTCCCAACACTATTCAAACAGACAAGAGGTACCTGCACCTGTGACGGTGACGGTGAATTCAAATCATATGTTTCCATCACAACCGGGAACTGGTGTACCTGGGGTCTCCAATGCTCCAGTTTTCGCGCCTCAGGCACCGTCTGCACCGCCGCCCTACCAGCCGTACCAGCCAATGCCGCCGACCAGCCATT	absent	absent	present	128	166	237	300
BaMasc_162	CCTTTGATGAAACATTTATTCAAGCATTATCTTCTCTGCCTAGAAAACCAAATCCTGTCAAAATTATATATAATCAGCATAATAATAATAATACTAATGCGCCTCCTGAGGTACTTCAAACGCTA	ACGATGCAAACAAAAACGCAAGCACAAGTAATAGCACCACAAATGGTTCCCAACACTATTCAAACAGACAAGAGGCACCTGCACCTGTGACGGTGACGGTTCATTCAAATCATATGTTTCCATCACAACCGGGAGCTACTGTACCGGGGGTTCCCACTGCTCCAGTCTTCGCGCCTCAAGCACCGTCCGCACCGCCGCCCTACCAGCCGTACCAGCCAATGCCGCCGACCGGCCATT	absent	absent	present	125	163	237	300
BaMasc_163	CCTTTGATGAAACATTTATTCAAGCATTATCTTCTCTGCCTAGGAAACCAAATCCTGTCAAAATTATATATAATAATAATAATAATACTAATAATACTAATAATACTAATAATACTAATAATAGTAATGCGCCTCCTGAGATACTGCAAACGCTA	ACGATGCAAACAAAAACGCAAGCACAAGTAATAGCACCACAAATGGTTCCCAACACTATTCAAACAGACAAGAGGTACCTGCACCTGTGACGGTGACGGTTCATTCAAACCATATGTTTCCATCACAACCGGGAACTGGTGTACCTGGGGTCTCTAATGCTCAAGTTTTCGCGCCTCCGGCACCGTCCGCGCCGCCGCCATACCAGCCATATCAGCCAATGCCACCGACCGGGCATT	absent	absent	present	155	193	237	300
BaMasc_164	CCTTTGATGAAACATTTATTCAAGCATTATCTTCTCTGCCTAGGAAACCAAATCCTGTCAAAATTATATATCATAATCATAATAATAGTAATACTAATAATAATAATACTAATGCGCCTCCTGAGGTACTTCAAACGCTA	ACGATGCAAACAAAAACGCAAGCACAAGTAATAGCACCACAAATGGTTCCCAACACTATTCAAACAGACAAGAGGTACCTGCACCTGTGACGGTGACGGTTCATTCAAATCATATGTTTCCATCACAACCGGGAACTGGTGTACCTGGGGTCTCTAATGCTCAAGTTTTCGCGCCTCAGGCACCATCCGCACCGCCACCCTACCAGCCGTATCAGCCAATGCCACCGACTGGCCATT	absent	absent	present	140	178	237	300
BaMasc_165	CATTTGATGAAACATTTATTCAAGCATTATCTTCTCTGCCTAGGAAACCAAATCCTGTCAAAATTATATATAATAATCATAATAATAATAGTACTAATAATAATGCGCCTCCTGAGGTACTTCAAACACTA	ACGATGCAAACAAAAACGCAAGCACAAGTAATAGCACCACAAATGGTTCCCAACACTATTCAAACAGACAAGAGGTACCTGCACCTGTGACGGTGACAGTGAATTCAAATCATATGTTTCCATCACAACCGGGAACTGGTGTACCTGGGGTCTCCAATGCTCCAGTTTTCGCGCCTCAGGCACCGTCTGCACCGCCGCCTTATCAGCCGTACCAGCCAATGCCCCCGACCGGGCATT	absent	absent	present	131	169	237	300
BaMasc_166	GATTTGATGAAACATTTATTCAAGCATTATCTTCTCTGCCTAGAAAAACAAATCCTGTTAAAATTATATATACTACTAATAATAATACTAATAATAATACTAACACAAATGCGCCTCCCGAGGTACTTCAAACGCTA	ACACAGATGTAAATAAAAACCCAAGTACAAGCAATAGCACCACAAACGGTTCCCAACACTATTCAAACAGGCAAGAAGCACCTGCACCCGTGACGGTGAACGTGAATTCAAGTAATATGTTTCCATCACAACTGGGAACTGGTGTCCCTGGAGTCCCCACTGCTCCAGTGTTCGCGCCTCAGGCACCTTCCGCACCACCACCCTACCAGCCGTACCAGCCAATGCCACCTACCGGCCATT	absent	absent	present	137	175	240	303
BaMasc_167	CCTTTGATGAAACATTTATTCAAGCATTATCTTCTCTGCCTAGGAAACCAAATCCTGTCAAAATTATATATAATAATAATAGTAGTACTAATAATAATGCGCCTCCTGAGGTACTTCAAACGCTA	ATCCAGATATAAACAAAAACGCAAGCACAAGCAATAGCACAATAAACGGCTCCCAACACTATTCAAACAGGCAAGAGGCACCTGCACCTGTGACAGTGAACGTAAATTCAAGTATGTTTCCATCACAACCGGGAACTGGTGTCCCTGGGGTCACCACTGCTCCAGTCTTCGCGCCTCAAGCATCGTCTGCACCGCCGCCCTACCAGCCCTACCAGCCAATGCCGCCGACCGGACATT	absent	absent	present	125	163	237	300
BaMasc_168	GCTTTGATGATACATTAATGCAAGCATTGTCTTCTCTGCCTAGAAAACCAAATCCTGTCAAAATTATAAATAATTATAATAATAGTACTAATAATAATAATAATAATAGTACAAATGCGCCTCCTGAGGTACTTCAAACGCTA	ACCCAGATGTAAACAAAAACGCAAACACAAGCAACAGCACTATAAACGGCTCCCAACATTATTCAAACAGGCAAGAGGCACCTCCACCTGTGACAGTGACGGTGCATTCCAATATGTTTCCACCTTCCCAAGGAACTGGTGTACCTGGGGTTTCCAATGCTCCGGGGTTTGCGCCTCCGGCACCGTCTGCACCGCCGCCCTACCAGCCGTACCAGCCAATGCCACCTACTGGGCATT	absent	absent	present	143	181	237	300
BaMasc_169	CCTTTGATGAAACGTTTTTTCAAGCATTATCTTCTCTGCCTAGGAAACCAAATCCTGTCAAAATTATATATCATAATCATAATAATAATACTAATAATAGTACTAATAATAATAATAGTACTAATGCGCCTCCTGAGGTACTTCAAACGCTA	ACGATGCAAACAAAAACGCAAGCACAAGTAATAGCACCACAAACGGTTCCCAACACTATTCAAACAGACAAGAGGCACCTGCACCTGTGACGGTGACGGTGAATTCAAATCATATGTTTCCATCACAACCGGGAACTGGTGTACCTGGGGTCTCTAATGCTCAAGTTTTCGCGCCTCAAGCACCATCCGCACCGCCGCCCTACCAGCCGTATCAGCCAATGCCACCGACCGGGCATT	absent	absent	present	152	190	237	300
BaMasc_170	GCTTTGATGAAACATTTATTCAGGCATTATCTTCTCTGCCTAGGAAAACAAATCCTGTTAAAATTATATATAATAATAATAATAGTACTCATACTAATACAAATGCGCCTCCTGAGGTACTTCAAACGCTA	ACCCAGATGTAAATAAAAACGCAAGCACAAGCAATAGCACAATAAACGGCTCCCAACACTATTCAAACAGGCAAGAGGCACCTGCACCTGTGACGGTGACGGTGCATTCCAATATGTTTCCACCTTCCCAAGGAACTGGTGTACCCGGGGTTCCCACTGCTCCGGTGTTTGCGCCTCAAGCACCATCCGCACCGCCACCCTACCAGCCGTACCAGCCGATGCCACCAACTGGGCATT	absent	absent	present	131	169	237	300
BaMasc_171	CCTTTGATGAAACATTTATTCAAGCATTATCTTCTCTGCCTAGGAAACCAAATCCTGTCAAAATTATATATAATCATCATAATCATAATAATCATACTAATCATACTAATAATACTAATAATAATAGTACGAATGCGCCTCCTGAGGTACTACAAACGCTA	ACGATGCAAGCAAAAACGCAAGCACAAGTAATAGCACCACAAACGGTTCCCAACACTATTCAAACAGACAAGAGGCACCTGCACCTGTTACGGTGACGGTTCATTCAAACCATATGTTTCCATCACAACCGGGAACTGGTGTACCTGGGGTCTCCAACGCTCCAGTTTTCGCGCCTCAGGCACCGTCCGCGCCGCCGCCCTACCAGCCGTACCAGCCAATGCCACCGACCGGGCATT	absent	absent	present	161	199	237	300
BaMasc_172	CCTTTGATGAAACATTTATTCAAGCATTATCTTCTCTGCCTAGAAAACCAAATCCTGTCAAAATTATATATAATCATCATAATAATAATAATAGTACTAATGCACCTCCTGAGGTACTTCAAACACTA	ACGACGTAAACAAAAACGCAAGCACAAGCAATAACACAGTAAACGGCTCACAACAACACTATTCAAACAGGCAAGAGGCACCTGCACCTGTGACGGTGAACGTCAATTCAAATTTGTTTCCATCACAATCGGGAACTGGTGTATCTCTGAGTACTTCAGCTCCGGTATTCGCACCTCAAGCACCGTCCGCACCGCCGCCCTACCAGCCGTACCAGCCAATGCCACCGACCGGCCATT	absent	absent	present	128	166	237	300
BaMasc_173	CATTTGATGAAACATTTATTCAAGCATTATCTTCTTTGCCTAGGAAACCAAATCCTGTCAAAATTATATATAATAATCATAATCATAATAATAGTAATAATAATAATGCGCCTCCTGAGGTACTTCAATCGCTA	ACGATGCAAACAAAAACGCAAGCACAAGTAATAGCACCACAAACGGTTCCCAACACTATTCAAACAGACAAGAGGCACCTGCACCTGTGACGGTGACGGTTCATTCAAATCATATGTTTCCATCACAACCGGGAGCTACTGTACCGGGGGTTCCCACTGCTCCAGTCTTCGCGCCTCAAGCACCGTCCGCACCGCCGCCCTACCAGCCGTACCAGCCAATGCCGCCGACCGGCCATT	absent	absent	present	134	172	237	300
BaMasc_174	CCTTTGATGAAACGTTTTTTCAAGCATTATCTTCTCTACCTAGGAAACCAAATCCTGTCAAAATTATATATCATAATCATAATAATAATAATACTAATAATAGTACTAATAATAGTACTAATGCGCCTCCTGAGGTACTTCAAACGCTA	ACTCAGATGTTAACAAAAATGCAAGCACGAGCAATAGCACAGTAAACGCCTCTCAACACTATTCAAACAGGCAAGAGGTACCTGCACCTATGACAGTGAACGTGAATTCAAGTATGTTTCCATCACAACCGGGAACTGGTGTACCTGGGGTCTCCAATGCTCCAGTTTTCGCGCCTCAGGCACCGTCCGCACCGCCACCCTACCAGCCGTATCAGCCAATGCCACCGACCGGGCATT	absent	absent	present	149	187	237	300
BaMasc_175	CCTTTGATGAAACATTTATTCAAGCATTATCTTCTCTGCCTAGGAAACCAAATCCTGTCAAAATTATATATCATAATACTAATAATAATAATAGTACTAATAATACTAATGCGCCTCCTGAGGTACTTCAAACGCTA	ACGATGCAAACAAAAACGCAAGCACAAGTAATAGCACCACAAACGGTTCCCAACACTATTCAAACAGACAAGAGGTACCTGCACCTGTGACGGTGAACGTGAATTCAAGTATGTTTCCATCACAACCGGGACCTGGTGTCCCTGGGGTCACCACTGCTACAGTCTTCGCGCCTCAAGCATCGTCTGCACCGCCACCCTACCAGCCGTACCAGCCAATGCCACCGACTGGACATTACT	absent	absent	present	137	175	237	300
BaMasc_176	CCTTTGATGAAACATTTATTCAAGCATTATCTTCTCTGCCTAGAAAACCAAATCCTGTCAAAATTATATATCATAATCATAATAATACTACTAATAATAGTAATAATAATAGTAATGCGTCTCCCGAGGTACTTCAAACGCTA	ACGATGCAAACAAAAACGCAAGCACAAGTAATAGCACCACAAATGGTTCCCAACACTATTCAAATAGACAAGAGGCACCTGCACCTGTGACGGTGACGGTTCATTCAAACCATATGTTTCCATCACAACCGGGAACTGGTGTACCTGGGGTCTCCAACGCTCCAGTTTTCGCGCCTCAGGCACCGTCTGCACCGCCGCCCTACCAGCCGTATCAGCCAATGCCACCGACCGGACATT	absent	absent	present	143	181	237	300
BaMasc_177	CCTTTGATGAAACATTTATTCAAGCATTATCTTCTCTGCCTAGGAAACCAAATCCTGTCAAAATTATATATAATAATCATAATCATAATAATACTAATCATACTAATCATACTAATCATACTAATAATAGTAATGCGCCTCCTGAGGTACTTCAAACGCTA	ACCCAGATATAAACAAAAACGCAAGCACAAGCAATAGCACAATAAACGGCTCCCAACAGTATACAAACAGGCAAGAGGCACCTGCACCTGTGACAGTGAACGTAAATTCAAGTATGTTTCCATCACAACCGGGAACTGGTGTCCCTGGGGTCACCACTGCTCCAGTCTTCGCGCCTCAAGCATCGTCTGCACCGCCGCCCTACCAGCCCTACCAGCCAATGCCGCCGACCGGACATT	absent	absent	present	161	199	237	300
BaMasc_178	CCTTTGATGAAACATTTATTCAAGCATTATCTTCTCTGCCTAGGAAACCAAATCCTGTCAAAATTATATATAATAATCATAATCATAATAGTAATAACAGTGCGCCTCCTGAGGTACTTCAAACGCTA	ACGACGTAAACAAAAACGCAAGCACAAGCAATAGCACAGTAAACGGCTCACAACAACACTATTCAAACAGGCAAGAGGTACCTGCACCTGTGACGGTGACAGTGAATTCAAATATGTTTCCACCACAATCCGGAACCAGTGTACCTGGGGTCCCCACTACTCCGGTGTTTACGCCACAGGCACCATCCGCACCGCCGCCCTACCAGCCGTACCAGCCAATGCCACCGACAGGGCATT	absent	absent	present	128	166	237	300
BaMasc_179	CATTTGATGAAACATTTATTCAAGCATTATCTTCTCTGCCTAGGAAACCAAATCCTGTCAAAATTATATATAATCATAATAATAATAATAATACTAATAATACTAATAATGCGCCTCCTGAGGTACTTCAAACGCTA	ACCCAGATATAAACAAAAACGCAAGCACTATAAACGGCTCCCAACACTATTCAAACAGGCAAGAGGTACCTGCACCTGTGACAGTGAACGTGAATTCAAGTATGTTTCCATCACAACCGGGAACTGGTGTACCTGGGGTCCCCAACGCTCCAGTCTTCGCGCCTCAAGCATCGTCTGCACCGCCACCCTACCAGCCGTACCAGCCAATGCCACCGACCGGCCATT	absent	absent	present	137	175	225	288
BaMasc_180	CCTTTGATGAAACATTTATTCAAGCATTATCTTCTCTGCCTAGGAAACCAAATCCTGTCAAAATTATATATAATCATCATAATAATAATAATACTAATAATACTAATCATAGTAATGCGCCTCCCGAGGTACTTCAAACGCTA	ACGATGCAAACAAAAACGCAAGCACAAGCAATAGCACAATAAACGGCTCCCAACACTATTCAAATAGGCAAGAGGCACCTGTGCCCGTCACAGTGAACGTGAATTCAAGTAATGTGTTTCCATCACAATCTGGAACCGGTGTACCTGGTGTCCCCACTGCTCCGATGTTTACGCCACAGGCACCATCTGCACCGCCGCCCTACCAGCCGTACCAGCCAATGCCACCGACTGGGCATT	absent	absent	present	143	181	237	300
BaMasc_181	CCTATGATGAAACATTTATTCAAGCATTATCTTCTCTGCCCAGAAAACCAAATCCTGTCAAAATTATATATAATAATCATAATCATAATAATAATAGTACTAATAATAATGCGCCTCCTGAAGTACTTCAAACGCTA	ACGATGCAAACAAAAACGCAAGCACAAGTAATAGCACCACAAATGGTTCCCAACACTATTCAAACAGACAAGAAGCACCTGCACCTGTGACGGTGACGGTTCATTCAAATCATATGTTTCCATCACAACCGGGAGCTACTGTACCGGGGGTTCCCACTGCTCCAGTCTTCGCGCCTCAAGCACCGTCCGCACCGCCGCCCTACCAGCCGTACCAGCCAATGCCGCCGACCGGCCATT	absent	absent	present	137	175	237	300
BaMasc_182	GATTTGATGAAACGTTTATTCAAGCATTATCTTCTCTGCCTAGGAAACCAAATCCTGTCAAAATTATATATCATAATACTAATAATAATAATAATAATAGTACTCATAATAATACAAATGCGCCTCCTGAGGTACTTCAAACGCTA	ACCCAGAAGTAAACAAAAACGCAAGCACAAGCAATAGCACAATAAACGGCTCCCAACACTATTCTAACAGGCAAGAGGCACCTGCACCTGTGACGGTGACGGTGCATTCCAATGTGTTTCCACCTTCCCATGAAACTGGTGTACCTGGAGTCCCCAATGTTCCGGGGTTTGCGCCTCCGGCACCGTCTGCACCGCCGCCCTACCAGCCGTACCAGCCAATGCCACCTACTGGGCATT	absent	absent	present	146	184	237	300
BaMasc_183	CATTTGATGAAACATTTATTCAAGCATTATCTTCTCTGCCTAGGAAACCAAATCCTGTCAAAATTATATATCATAATCATAATAATACTAATAATAATAATACTAATGCGCCTCCTGAGGTACTTCAAACGCTA	ACGATGCAAACAAAAACGCAAGCACAAGTAATAGCACCACAAATGGTTCCCAACACTATTCAAACAGACAAGAGGCACCTGCACCTGTGACGGTGACGGTGAATTCAAATCATATGTTTCCATCACAAACGGGAACTCTACCTGGGGTCACCACTGCTCCAGTCTTCGCGCCTCAAGCATCGTCTGCACCGCCGCCCTACCAGCCGTACCAGCCAATGCCACCGACCGGCCATT	absent	absent	present	134	172	234	297
BaMasc_184	CCTTTGATGAAACATTTATTCAAGCATTATCTTCTCTGCCTAGGAAACCAAATCCTGTCAAAATTATATATCATAATCATAATAATAATACTAATAATACTAATAATACTAATAACAATAGTAATGCGCCTCCTGAGGTACTTCAAACGCTA	ACGATGCAAACAAAAACGCAAGCACGAGTAATAGCACCACAAATGGTTCCCAACACTATTCAAACAGACAAGAGGCACCTGCACCTGTGACGGTGACGGTTCATTCAAACCATATGTTTCCATCACAACCGGGAACTGGTGTACCTGGGGTCTCTAATGCTCAAGTTTTCGCGCCTCCGGCACCGTCCGCGCCGCCACCCTACCAGCCGTATCAGCCAATGCCACCGACCGGGCATT	absent	absent	present	152	190	237	300
BaMasc_185	CCTTTGATGAAACGTTTTTTCAAGCATTATCTTCTCTGCCTAGGAAACCAAATCCTGTCAAAATTATATATCATAATCATAATACTAATAATAATAATAATACTAATAATACTAATAATACTAATGCGTCTCCTGAGGTACTTCAAACGCTA	ACCCAGATATAAACAAAAACGCAAGCACAAGCAATAGCACAATAAACGGCTCCCAACACTATTCAAACAGGCAAGAGGCACCTGCACCCGTGACAGTGAATGTGAATGCAAGTAATATGTTTCCATCACAACCGGGAACTGGTGTCCCTGGGGTCACCACTGCTCCAGTCTTCGCGCCTCAAGCATCGTCTGCACCGCCGCCCTACCAGCCGTACCAGCCAATGCCACCGACCGGCCATT	absent	absent	present	152	190	240	303
BaMasc_186	CCTTTGATGAAACATTTATTCAAGCATTATCTACGTTGCCTAGAAAACCAAATCCTGTCAAAATTATATATAATAATCATAATAATAATACTAATAACAATAATGCGCCTCCTGAGGTACTTCAAACGCTA	ACGATGCAAACAAAAACGCAAGCACAAGTAATAGCACCACAAATGGTTCCCAACACTATTCAAACAGACAAGAGGCACCTGCACCTGTGACGGTGACGGTGAATTCAAATCATATGTTTCCATCACAACCGGGAGCTACTGTACCGGGGGTCCCCACTGCTCCAGTCTTCGCCCCTCAAGCACCGTCCGCACCGCCGCCCTACCAGCCGTACCAGCCAATGCCACCAACCGGACATT	absent	absent	present	131	169	237	300
BaMasc_187	CCTTTGATGAAACATTTATTCAAGCATTATCTTCTCTGCCTAGGAAACCAAATCCTGTCAAAATTATATATAATAATAATCATACTAATCATACTAATCATAGTAATGCGCCTCCTGAGGTACTTCAAACGCTA	ATGACGTAAACAAAAACGCAAGCACAAGCAACAACACAGTAAACGGCTCCCAACACTATTCAAACAGACAAGAGGCACCTGCACCCGTGACAGTGAATGTGAATGCAAGTAATATGTTTCCATCACAACCGGGAACTGGTGTACCTGTGGGTACTTCAGCTCCGGTATTCGCGTCTCAAGCACCAACCGCGCCGCCGCCCTACCAGCCGTACCAGCCAATGCCGCCGACCGGCCATT	absent	absent	present	134	172	237	300
BaMasc_188	CCTTTGATGAAACATTTATTCAAGCATTATCTTCTCTGCCTAGAAAACCAAATCCTGTCAAAATTATATATAATCACACTAATCATAATAATAGTACTAATAATAATAACAGTACTAATGCGCCTCCTGAGGTACTTCAAACGCTA	ACGATGCAAACAAAAACGCAAGCACAAGTAATAGCACCACAAACGGTTCCCAACACTATTCAAACAGACAAGAGGTACCTGTACCTGTGACAGTGAACGTAAATTCGAGTATGTTTCCATCACAACCGGGAACTGGTGTACCTGGGATATCCAATGCTCCAGTTTTCGCGCCTCAAGCACCATCCGCGCCGCCACCCTACCAGCCGTATCAGCCAATGCCACCGACCGGGCATT	absent	absent	present	146	184	234	297
BaMasc_189	CATTTGAAGAAACATTTATTCAAGCGTTATCTTCTCTGCCTAGGAAACCAAATCCTGTCAAAATTATATACAATCATAATACTAATCATAATACTAATAATCATAATAATAATAATAGTACTAATGCGCCTCCTGAGGTACTTCAAACACTG	ATCCAGATATAAACAAAAACGCAAGCACAAGCAATAGCACAATAAACGGCTCCCAACACTATTCAAACAGGCAAGAGGTACCTGCACCTGTGACAGTGAACGTGAATTCAAGTATGTTTCCATCACAACCGGGAACTGGTGTACCTGGGGTCTCTAATGCTCAAGTTTTCGCGCCTCAGGCACCATCCGCACCGCCACCCTACCAGCCGTATCAGCCAATGCCACCGACCGGACATT	absent	absent	present	152	190	237	300
BaMasc_190	CCTTTGATGAAACATTTATTCAAGCATTATCTTCTCTGCCTAGGAAACCAAATCCTGTCAAAATTATATATAATAATAATAATACTAATAATACTAATAATAGTAATGCGCCTCCTGAGGTACTGCAAACGCTA	ACGATGCAAACAAAAACGCAAGCACAAGTAATAGCACCACAAATGGTTCCCAACATTATTCAAACAGACAAGAGGTACCTGCACCTGTGACGGTGACGGTGAATTCAAATCATATGTTTCCATCACAACCGGGAACTGGTGTACCTGGGGTCTCTAATGCTCAAGTTTTCGCGCCTCAGGCACCATCCGCACCGCCACCCTACCAGCCGTATCAGCCAATGCCACCGACCGGGCATT	absent	absent	present	134	172	237	300
BaMasc_191	CATTTGATGAAACATTTATTCAAGCATTATCTTCTCTGCCTAGGAAACCAAATCCTGTCAAAATTATATATAATCACCATACTAATAATAGTACTAATAATAATAATAATAACAGTACTAATGCGCCTCCTGAGGTACTTCAAACGCTA	ACGATGCAAACAAAAACGCAAGCACAAGTAATAGCACCACAAATGGTTCCCAACACTATTCAAACAGACAAGAGGCACCTGCACCTGTGACGGTGACGGTGAATTCAAATCATATGTTTCCATCCCAAACGGGAACTGTACCTGGGGTCTCCAATGCTCCGGTGTTTGCGCCTCAAGCACCATCCGCACCGCCGCCCTACCAGCCGTACCAGCCAATGCCACCGACCGGCCATT	absent	absent	present	149	187	234	297
BaMasc_192	CCTTTGATGAAACATTTATTCAAGCATTATCTTCTCTGCCTAGAAAACCAAACCCTGTCAAAATTATATATAATAATCATAATAATAGTACTAATACTAATGCGCCTCCTGAGGTGCTTCAAACGCTA	ACGATGCAAACAAAAACGCAAGCACAAGCAATAGCACAGTAAACGGCTCACAACAACACTATTCAAACAGGCAAGAGGCACCTGTGCCCGTCACAGTGAACGTGAATTCAAGTAATGTGTTTCCATCACAATCCGGAACCGGTGTACCTGGGGGGGTCCCCACTGCTCCGGTGTTTACGCCACAGGCACCATCGGCGCCGCCGCCCTACCAGCCGTACCAGCCAATGCCACCGACAGGGCATT	absent	absent	present	128	166	243	306
BaMasc_193	CCTTTGATGAAACATTTATTCAAGCATTATCTTCTCTGCCTAGGAAACCAAATCCTGTCAAAATTATATATCATAATCATAATAATAATACTACTAATAATAGTAATAATAGTAATGCGCCTCCTGAGGTACTTCAAACGCTA	ACGATGCAAACAAAAACGCAAGCACAAGTAATAGCACCACAAATGGTTCCCAACACTATTCAAACAGACAAGAGGCAGCTGCACCTGTGACGGTGACGGTTCATTCAAACCATATGTTTCCATCACAACCGGGAACTGGTGTACCTGGGGTCTCTAATGCTCAAGTTTTCGCGCCTCAGGCACCATCCGCACCGCCACCCTACCAGCCGTACCAGCCAATGCCACCGACCGGGCATT	absent	absent	present	143	181	237	300
BaMasc_194	CCTTTGATGAAACATTTATTCAAGCATTATCTTCTCTGCCTAGGAAACCAAATCCTGTCAAAATTATATATAATCATAATAATAATACTAATCATACTAATAATACTAATCATAGTAATGCGCCTCCTGAGGTACTTCAAACGCTA	ACGATGCAAACAAAAACGCAAGCACAAGTAATAGCACCATAAACGGTTCCCAACAGTATACAAACAGGCAAGAGGCACCTGTACCTGTGACAGTGAACGTAAATTCAAATATGTTTCCATCACAACCGGGAACTGGTGTACCTGGGGTCTCTAATGCTCAAGTTTTCGCGCCTCAGGCACCATCCGCACCGCCACCCTACCAGCCGTATCAGCCAATGCCACCGACCGGGCATT	absent	absent	present	146	184	234	297
BaMasc_195	CCTTTGATGAAACATTTATTCAAGCATTATCTTCTCTGCCTAGGAAACCAAATCCTGTCAAAATTATATATAATAATCATAATCATAATAGTAATAATAGTAATAACAGTGCGCCTCCTGAGGTACTTCAAACGCTA	ACGACGTAAACAAAAACGCAAGCACAAGCAATAGCACAGTAAACGGCTCACAACAACACTATTCAAACAGGCAAGAGGTACCTGCACCGGTGACGGTGACAGTGAATTCAAATATGTTTCCACCACAATCCGGAACCAGTGTACCTGTCGGTATTTCAGCTCCGGTATTCGCGCCTCACGCACCATCCGCGCCGCCACCCTACCAGCCGTATCAGCCAATGCCACCGACCGGGCATT	absent	absent	present	137	175	237	300
BaMasc_196	CATTTGATGAAACATTTATTCACGCATTATCTTCTCTGCCTAGGAAACCAAATCCTGTCAAAATTATATATAATCATCATAATAATAATAATACTAATAATACTAATAATAATAGTAATGCGCCTCCTGAGGTACTTCAAACGCTA	ACGATGCAAACAAAAACGCAAGCACAAGTAGTAGCACCACAAACGGTTCTCAACACTATTCAAACAGACAAGAGGCACCTGCACCTGTGACGGTGACGGTTCATTCAAATCATATGTTTCCATCACAACCGGGAGCTACTGTACCGGGGGTTCCCACAGCTCCAATCTTCGCGCCTCAAGCACCGTCCGCACCGCCGCCCTACCAGCCGTACCAGTCAATGCCGCCGACCGGCCATT	absent	absent	present	146	184	237	300
BaMasc_197	CATTTGATGAAACATTTATTCAAGCATTATCTTCTCTGCCTAGGAAACCAAATCCTGTCAAAATTATATATCATAATAATACTAATAATAGTACTAATAATAGCACTAATGCGCCTCCTGAGGTACTTCAAACGCTA	ACGATGCAAACAAAAACGCAAGCACAAGTAATAGCACCACAAATGGTTCCCAACACTATTCAAACAGACAAGAGGCACCTGCACCTGTGACGGTGACGGTGAATTCAAATCATATGTTTCCATCACAAACGGGAACTCTACCTGGGGTCACCACTGCTCCAGTCTTCGCGCCTCAAGCATCGTCTGCACCGCCGCCCTACCAGCCGTACCAGCCAATGCCACCGACCGGCCATT	absent	absent	present	137	175	234	297
BaMasc_198	CATTTGATGAAACATTTATTCAAGCATTATCTTCTCTGCCTAGGAAACCAAATCCTGTCAAAATTATATATAATAATCATAATAATAATACTAATAATACTAATAATGCGCCTCCTGAGATACTTCAAACGCTA	ACGATGCAAACAAAAACGCAAGCACAAGTAATAGCACCACAAATGGTTCCCAACACTATTCAAACAGACAAGAGGCACCTGCACCTGTGACGGTGACGGTTCATTCAAATCATATGTTTCCATCACAACCGGGAGCTACTGTACCGGGGGTTCCCACTGCTCCAGTCTTCGCGCCTCAAGCACCGTCCGCACCGCCGCCCTACCAGCCGTACCAGCCAATGCCGCCGACCGGCCATT	absent	absent	present	134	172	237	300
BaMasc_199	CCTTTGATGAAACATTTATTCAAGCATTATCTTCTCTGCCTAGGAAACCAAATCCTGTCAAAATTATATATAATCATACTAATCATAATAATAGTACTAATAATAGTACTAATAATAGTAATGCGCCTCCTGAGGTACTTCAAACGCTA	ACGATGCAAATAAAAACGCAAGCACAAGTAATAGCACCACAAATGGTTCCCAACACTTTTCAAACAGACAAGAGGTACCTGCACCTGTGACGGTGACGGTGAATTCAAATCATATGTTTCCATCACAACCGGGAACTGGTGTACCTGGGGTCTCCAATGCTCCAGTTTTCGCGCCTCAGGCACCGTCCGCGCCACCGCCCTACCAGCCGTACCAACCAATGCCACCGACAGGGCATT	absent	absent	present	149	187	237	300
BaMasc_200	CCTTTGATGAAACATTTATTCAAGCATTATCTTCTCTGCCTAGGAAACCAAATCCTGTCAAAATTATATATAATCATAATAATACTAATCATACTAATAATACTAATCATAGTAATGCGCCTCCTGAGGTACTTCAAACGCTA	ACGACATTAACAAAAATGCAAGCACAAGCAATAGCACAGTAAACGGCTCACAACAACACTATTCAAACAGGCAAGAGGTACCTGCACCTGTGACGGTGACAGTGAATTCAAATATGTTTCCATCACAACCGGGAACTGGTGTACCTGTTGGTACTTCAGCTCCGGTATTCGCGCCTCAAGCACCATCCGCGCCGCCGCCCTACCAGCCGTACCAGCCAATGCCACCGACAGGGCATT	absent	absent	present	143	181	237	300
BaMasc_201	CCTTTGAAGAAACATTTATTCACGCATTATCTTCTCTGCCTAGAAAACCAAATCCTGTCAAAATTATATATAATAATACTAATAATAATAATAATACTCATAGTACGAATGCGCCTCCTGAGGTACTTCAAACGCTA	ACGATGCAAGCAAAAACGCAAGCACAAGTAATAGCACCACAAACGGTTCCCAACACTATTCAAACAGACAAGAGGCACCTGCACCTGTGACGGTGACGGTTCATTCAAACCATATGTTTCCATCACAACCGGGAACTGGTGTACCTGGGGTCTCCAACGCTCCAGTTTTCGCGCCTCAGGCACCGTCCGCGCCGCCGCCCTACCAGCCGTACCAGCCAATGCCACCGACCGGGCATT	absent	absent	present	137	175	237	300
BaMasc_202	CCTTTGATGAAACATTTATTCAAGCATTATCTTCTCTGCCTAGAAAACCAAATCCTGTCAAAATTATATATAATCATAATAATAATAGTAATAATAGTAATGCGTCTCCTGAGGTACTTCAAACGCTA	ACGATGCAACCAAAAACGCAAGCACAAGTAATAGCACCACAAATGGTTCCCAGCACTATTCAAACAGACAAGAGGTACCTGCACCTGTGACGGTGACGGTGAATTCAAATCATATGTTTCCATCACAAACGGGAACTCTACCTGGGGTCTCCACTGCTCCAGTTTTCGCGCCTCAGGCATCATCCGCACCGCCGCCCTACCAGCCGTACCAGTCAATGCCACCGACTGGGCATT	absent	absent	present	128	166	234	297
BaMasc_203	CCTTTGAAGAAACATTTATTCAAGCATTATCTTCTCTGCCTAGGAAACCAAATCCTGTCAAAATTATATATAATCATAATACTAATCATAATAATAGTAATAGTAATAACAGTAATGCGCCTCCTGAGGTACTTCAAACACTA	ACGATGCAAACAAAAACGCAAGCACAAGTAATAGCACCACAAATGGTTCCCAACACTATTCAAACAGACAAGAGGTACCTGCACCTGTGACGGTGACGGTGAATTCAAATCATATGTTTCCATCACAACCGGGAGCTACTGTACCAGGGGTCCCCACTGCTCCAGTCTTCGCGCCTCAAGCACCGTCCGCACCGCCGCCCTACCAGCCGTACCAGCCAATGCCATCGACCGGCCATT	absent	absent	present	143	181	237	300
BaMasc_204	CCTTTGATGAAACATTTATTCAAGCATTATCTTCTCTGCCTAGGAAACCAAATCCTGTCAAAATTATATATAATCATCATAATCATAATACTAATAGTAATAATAACAGTACTAATGCGCCTCCTGAGGTACTTCAAACGCTA	ACGACATTAACAAAAATGCAAGCACAAGCAATAGCACAGTAAACGGCTCACAACAACACTATTCAAACAGGCAAGAGGTACCTGCACCTGTGACGGTGACAGTGAATTCAAATATGTTTCCATCACAACCGGGAACTGGTGTACCTGTCGGTACTTCAGCTCCGGTATTCGCGCCTCAAGCACCATCCGCGCCGCCGCCCTACCAGCCGTACCAGCCAATGCCACCGACAGGGCATT	absent	absent	present	143	181	237	300
BaMasc_205	CCTTTGATGAAACGTTTTTTCAAGCATTATCTTCTCTGCCTAGGAAACCAAATCCTGTCAAAATTATATATCATAATCATAATACTAATAATAATAATACTAATAATAATAATACTAATGCGTCTCCTGAGGTACTTCAAACGCTA	ACCCAGATATAAACAAAAACGCAAGCACAAGCAATAGCACAATAAAAGGCTCCCAACACTATTCAAACAGGCAAGAGGCACCTGCACCCGTGACAGTGAATGTGAATGCAAGTAATATGTTTCCATCACAACCGGGAACTGGTGTCCCTGGGGTCACCACTGCTCCAGTCTTCGCGCCTCAAGCATCGTCTGCACCGCCGCCCTACCAGCCGTACCAGCCAATGCCACCGACCAGCCATT	absent	absent	present	146	184	240	303

## Sheet: Ba vs Am codes
Codes for the sequences used in the alignment figure comparing HVR in Bicyclus anynana Masc and Apis mellifera csd
Codes are listed in the same order as the sequences in the figure
Bicyclus anynana Masc haplotypes	Apis mellifera NCBI accession numbers
BaMasc_147	KF741287
BaMasc_053	AY569720
BaMasc_113	KF730858
BaMasc_046	AY569712
BaMasc_007	KF730859
BaMasc_042	AY569698
H_liv_01	EU100899
BaMasc_017	KF730860
BaMasc_013	EU100885
H_liv_04	KF730852
H_liv_02	NM_001366705
BaMasc_011	EU100894
BaMasc_098	EU100889
BaMasc_100	MZ030688
BaMasc_043	AY350618
BaMasc_115	AY569704
BaMasc_056	AY350617
