# Supplementary material for: Zygosity-based sex determination in a butterfly drives hypervariability of Masculinizer
Source: Sci Adv. 2024 May 3;10(18):eadj6979. doi: 10.1126/sciadv.adj6979 (PMC11067997; doi:10.1126/sciadv.adj6979)
Supplement: Supplementary file 2 — Tables S1 to S8 [file sciadv.adj6979_tables_s1_to_s8.zip › adj6979_table_s8.xlsx]

## Sheet: fine-mapping data
Locus:	Mapping position (OX359204.1)	2BF1-01	2BF1-02	2BF1-03	2BF1-04	2BF1-05	2BF1-06	2BF1-07	2BF1-08	2BF1-09	2BF1-10	2BF1-11	2BF1-12	2BF1-13	2BF1-14	2BF1-15	2BF1-16	2BF1-17	2BF1-18	2BF1-19	2BF1-20	2BF1-21	2BF1-22	2BF1-23	2BF1-24	Full locus name and alternative names	NCBI gene code	Forward PCR primer	Forward primer sequence	Reverse PCR primer	Reverse primer sequence	Sanger sequencing primer	genotyping method
courtless	43577	1	1	0	1	1	1	1	1	1	1	0	1	1	0	1	1	1	1	1	1	1	0	1	1	ubiquitin-conjugating enzyme E2 G2 / UCE_E2_G 2/ courtless	LOC112045512	Ba_UCE_480U	TCGACCTCGGCGTACAGTGAATG	Ba_UCE_7750L	AGACCAGTGCCAGCGACAATG	Ba_UCE_480U	sanger sequencing
Ldh	1279928	1	1	0	1	1	1	1	1	1	1	0	1	1	0	1	1	1	1	1	1	1	0	1	1	lactate dehydrogenase	LOC112050446	Ba_LDH_82U	GGGGAGAGTTGATGGACCTC	Ba_LDH_849L	ATGCGACGACCAATAGGAAT	Ba_LDH_849L	sanger sequencing
neuronal pentraxin-2	4804134	1	1	0	1	1	1	1	1	1	1	0	1	1	1	1	1	1	1	1	1	1	0	1	1	neuronal pentraxin-2	LOC112042900	Ba_nptrx2_599U	AGGGCGGTGGCAGTATTATCACT	Ba_nptrx2_807L	GGTCCGTGGCAGCTTGAGTAGAA	N/A	PCR-RFLP with HpyCH4IV
6-PGD	5639397	1	1	1	1	1	1	1	1	1	1	0	1	1	1	1	1	1	1	1	1	1	1	1	1	6-phosphogluconate dehydrogenase	LOC112048148	Ba_6PGD_19U	TGTGAAGCTTATCACCTCATGAAGGATGTA	Ba_6PGD_83L	AATCCAGCTCGCCTTTGTTCCACTGGTCAA	Ba_6PGD_19U	sanger sequencing
1-Cys peroxiredoxin	5797916	1	1	1	1	1	1	1	1	1	1	0	1	1	1	1	1	1	1	1	1	1	1	1	1	1-Cys peroxiredoxin / Peroxiredoxin 6005 / Peroxiredoxin-6	LOC112048214	Ba_1Cperox_321U	TGCTAACAAATTGGGAATGGTCG	Ba_1Cperox_187L	TAGCCCCCAAAGGCACTGGTTTA	Ba_1Cperox_321U	sanger sequencing
scaffold2021	5884382	1	1	1	1	1	1	1	1	1	1	0	1	1	1	1	1	1	1	1	1	1	1	1	1	intergenic region between SREBP and Teyrha-meyrha	N/A	Ba_sca2021_4496U	AGTATATTCCACCTTCCCAATTCGT	Ba_sca2021_4976L	ATAACAATCTAGCGGGCCGAGTC	Ba_sca2021_4976L	sanger sequencing
SREBP intron 7 breakpoint hom	5927991	1	1	1	1	1	1	1	1	1	1	0	1	1	1	1	1	1	1	1	1	1	1	1	1	sterol regulatory element-binding protein cleavage-activating protein	LOC112048266	N/A	N/A	N/A	N/A	N/A	N/A
SREBP intron 7 breakpoint het	5928242	1	1	1	1	1	1	1	1	1	1	1	1	1	1	1	1	1	1	1	1	1	1	1	1	sterol regulatory element-binding protein cleavage-activating protein	LOC112048266	N/A	N/A	N/A	N/A	N/A	N/A
SREBP intron 21	5942114	1	1	1	1	1	1	1	1	1	1	1	1	1	1	1	1	1	1	1	1	1	1	1	1	sterol regulatory element-binding protein cleavage-activating protein	LOC112048266	Ba_SREBCAP_3521U	GCCTGAACTACATGAGCCGAAT	Ba_SREBCAP_3714L	GGAAGCGCACTATACGGAGTTGA	N/A	indel on agarose gel
Masc	5951992	1	1	1	1	1	1	1	1	1	1	1	1	1	1	1	1	1	1	1	1	1	1	1	1	Masculinizer	LOC112048275	Ba_Masc_38U	AAAGCTGGTACTAATGGCGGTCA	Ba_Masc_608L	AAATACTGGTGCCCTTTGTCGAA	Ba_Masc_38U	sanger sequencing
Fer1	6004263	1	1	1	1	1	1	1	1	1	1	1	1	1	1	1	1	1	1	1	1	1	1	1	1	48 related 1	LOC112048315	Ba_fig-A_1036U	CGTTGTAGTAGATTCTGGACTTTGTGAC	Ba_fig-A_186L	AGCATACGTGCCGCTTGTGGTGT	Ba_fig-A_1036U	sanger sequencing
Atg9	6033407	1	1	1	1	1	1	1	1	1	1	1	1	1	1	1	1	1	1	1	1	1	1	1	1	Autophagy-related 9	LOC112048324	Ba_APG9_1974U	GGAyGAGATAAGCGACGAGGAAG	Ba_APG9_2117L	CAGATGCAGAGTGCTGACTGACA	Ba_APG9_2117L	sanger sequencing
Z-l(3)n18	6083407	1	1	1	1	1	1	1	1	1	1	1	1	1	1	1	1	1	1	1	1	1	1	1	1	lethal neo18 protein Z-linked intronless paralog	LOC128199752	Ba_leth3n18_71U	CAAACCCGTGTGTCAATGTCAAT	Ba_leth3n18_692L	GCGTTACACGTAATTAGGGCGAT	N/A	PCR-RFLP with TaqI
C5197	6095907	1	1	1	1	1	1	1	1	1	1	1	1	1	1	1	1	1	1	1	1	1	1	1	1	mucin-5AC-like / C5197	LOC112048334	Ba_C5197_67U	GTCGCACTCGTCCCAGCAGTACCAGT	Ba_C5197_273L	GTTCTAGAAGGGTTGGGCGTAGTTTC	N/A	indel on agarose gel
C5904	6118396	1	1	1	1	1	1	1	1	1	1	1	1	1	1	1	1	1	1	1	1	1	1	1	1	C5904	LOC112048355	Ba_C5904_76U	TCGTCTAAGCGGCCTGTGTCTTG	Ba_C5904_845L	GATCGGAACTAATGAGTGTAGAGTGA	Ba_C5904_845L	sanger sequencing
Acph-1	6154222	1	1	1	1	1	1	1	1	1	1	1	1	1	1	1	1	1	1	1	1	1	1	1	1	Acid phosphatase 1	LOC112048365	BAC_4i17_1729U	CGGGCCACAAAGATTCATCCTTC	BAC_4i17_2294L	TGGGAACTAAGCCTTGAAACCTG	BAC_4i17_2294L	sanger sequencing
Z-ssp	6189979	1	1	1	1	1	1	1	1	1	1	1	1	1	1	1	1	1	1	1	1	1	1	1	1	Z-sentrin-specific protease	LOC112048372	Ba_Z-sentrin_U1	CCCCATATCAAAATGTGTAGAGAAATC	Ba_Z-sentrin_L1	GGCAGGACCAGGACCAAATGCTT	Ba_Z-sentrin_L1	sanger sequencing
cationic amino acid transporter intron 1 breakpoint het	6407895	1	1	1	1	1	1	1	1	1	1	1	1	1	1	1	1	1	1	1	1	1	1	1	1	cationic amino acid transporter	LOC112046789	N/A	N/A	N/A	N/A	N/A	N/A
cationic amino acid transporter intron 1 breakpoint hom	6410308	1	1	1	1	1	1	1	1	1	1	1	1	1	1	1	0	1	1	1	1	1	1	1	1	cationic amino acid transporter	LOC112046789	N/A	N/A	N/A	N/A	N/A	N/A
activated Cdc42 kinase-like exon 2	6821268	1	1	1	1	1	1	1	1	1	1	1	1	1	1	1	0	1	1	1	1	1	1	1	1	activated Cdc42 kinase-like	LOC112046804	N/A	N/A	N/A	N/A	N/A	N/A
activated Cdc42 kinase-like exon 4	6824768	1	1	1	1	1	1	1	1	1	1	1	1	1	1	1	0	1	1	0	1	1	1	1	1	activated Cdc42 kinase-like	LOC112046804	N/A	N/A	N/A	N/A	N/A	N/A
scabrous	7264961	1	1	1	1	1	1	1	1	1	1	1	1	1	1	1	0	1	1	0	1	1	1	1	1	scabrous / sca	LOC112056469	Ba_scabrous_90U	TCGCCGCCATAGAATACGCCACA	Ba_scabrous_535L	GCGCGGTCGATCGTGTTACTAAT	Ba_scabrous_535L	sanger sequencing
period	7846358	1	1	1	1	1	1	1	1	1	1	1	1	1	1	1	0	1	1	0	1	1	1	1	1	period	LOC112050002	Ba_PER_1174U	GGCGATTTCTTGAAGTTGGAGAC	Ba_PER_1325L	GCCTTGGTTTCTTCCTCCTTAGACA	Ba_PER_1325L	sanger sequencing
warth	8284489	1	1	1	1	1	1	1	1	1	1	1	1	1	1	1	0	1	1	0	1	1	1	1	1	uncharacterized protein	LOC112051101	Ba_Warth_182U	TGCACGGCCTATACGCTGATAAC	Ba_Warth_352L	AACGGCTCAGAATACTTCGGCAA	N/A	PCR-RFLP with HpyCH4IV
SLC4	8896751	1	1	1	1	1	1	1	1	1	1	1	1	1	1	1	0	1	1	0	1	1	1	1	1	SLC4 anion exchanger / band 3 anion transport protein	LOC112053636	Ba_SLC4_584U	CGAAAGGACGGCAGCGATAAT	Ba_SLC4_705L	GTCTCCTTCCATTCCGCATCTC	Ba_SLC4_705L	sanger sequencing
polyhomeotic-proximal chromatin protein exon 20	9715108	1	1	1	1	1	1	1	1	1	1	1	1	1	1	1	0	1	1	0	1	1	1	1	1	polyhomeotic-proximal chromatin protein	LOC112048006	N/A	N/A	N/A	N/A	N/A	N/A
polyhomeotic-proximal chromatin protein exon 19	9718490	1	1	1	1	1	1	1	1	1	0	1	1	1	1	1	0	1	1	0	1	1	1	1	1	polyhomeotic-proximal chromatin protein	LOC112048006	N/A	N/A	N/A	N/A	N/A	N/A
tan	10139102	1	1	1	1	1	1	1	1	1	0	1	1	1	1	1	0	1	1	0	1	1	1	1	1	tan / NBAD hydrolase	LOC112047923	Ba_TAN_126U	GCCAACATGAAGCAACGTTTTCC	Ba TAN_266L	AGCCACCGGTATCGTTC	Ba_TAN_126U	sanger sequencing
EPHA4	10159278	1	1	1	1	1	1	1	1	1	0	1	1	1	1	1	0	1	1	0	1	1	1	1	1	ephrin type-A receptor 4	LOC112047907	Ba_EphRec_250U	CGTTGGACAGCACCTGAAGCTA	Ba_EphRec_563L	AGGGGGTCAGCAGAACGGTTTT	Ba_EphRec_563L	sanger sequencing
Cyp303a1	10529804	1	1	1	1	1	1	1	1	1	0	1	1	1	1	1	0	1	1	0	1	1	1	1	1	cytochrome P450 303a1 / C4094	LOC112047849	Ba_C4094_918U	GGCTGGSACGGAAACAACAAGT	Ba_C4094_1084L	AAATGGCGAATACTCTCTTGCAC	Ba_C4094_918U	sanger sequencing
Catalase	13793782	1	1	1	1	1	1	1	1	1	0	1	1	1	1	1	0	1	0	0	1	1	1	1	1	Catalase / BaG17 / Cat	LOC112047824	Ba_catalase_611U	GACTTTGAGGCCCGAGACTATGC	Catalase_250L	TTCGGTCTGGCCACTGTCGT	N/A	PCR-RFLP with AluI
Tpi	16416782	1	1	1	1	1	0	1	1	0	0	1	1	1	1	0	0	1	0	0	0	1	1	1	1	triosephosphate isomerase	LOC112046330	Ba_TPI_163U	CTGGAAGATGAACAGTGATAAGGACC	Ba_TPI_309L	TATTTGCCCAAGAGCTACCAGAC	Ba_TPI_163U	sanger sequencing
C2817	16923762	1	1	1	1	1	0	1	1	0	0	1	1	1	1	0	0	1	0	0	0	1	1	1	1	C2817	LOC112046351	Ba_C2817_531U	AGGGTAGCGATGCCGAGAG	Ba_C2817_538L	GGGCCGCAGATGAATACACT	538L	sanger sequencing
Paramyosin	18209176	1	1	1	0	1	0	1	1	0	0	1	1	1	1	0	0	1	0	0	0	1	1	1	1	Paramyosin	LOC112045734	Ba_P-myos_2261U	AGGAGAAGAGGAGGCACGCAGAA	Ba_P-myos_2458L	CGCTGGAATCGTCGTACTCGTGT	N/A	indel on agarose gel
Egfr	18461139	1	1	1	0	1	0	1	1	0	0	1	1	1	1	0	0	1	0	0	0	1	1	1	1	epidermal growth factor receptor / torpedo	LOC112045731	Ba_EGFrec_44U	GAGTGAAATCAGGTGCCATTGCTAT	Ba_EGFrec_600L	TCCGCNGARCATTCAGGATCACAAACCAGAT	Ba_EGFrec_44U	sanger sequencing
Kettin	19205523	1	1	1	0	1	0	1	1	0	0	1	1	1	1	0	0	1	0	0	0	1	1	1	1	kettin	LOC112052908	Ba_kettin_364U	CATGTGGCTCATCAATGACAACA	Ba_kettin_414L	ARGTGATACATTCCGTCGTAGGTGA	Ba_kettin_414L	sanger sequencing
C2745	21344217	1	1	1	0	1	0	1	1	0	0	1	1	1	1	0	0	1	0	0	0	1	1	1	1	C2745	LOC112047647	Ba_C2745_25U	GCAGCGTGCACCTCCCTTTCAATATG	Ba_C2745_439L	CGTGTTATGTTTGGCCTGTGTACGTG	Ba_C2745_439L	sanger sequencing
