# Supplementary material for: Zygosity-based sex determination in a butterfly drives hypervariability of Masculinizer
Source: Sci Adv. 2024 May 3;10(18):eadj6979. doi: 10.1126/sciadv.adj6979 (PMC11067997; doi:10.1126/sciadv.adj6979)
Supplement: Supplementary file 3 — Movie S1 [file sciadv.adj6979_movie_s1.zip]

Archive with 1 entries (1 files):
- adj6979_Supplementary Movie_mov1_seq1_v1.mp4
